# Supplementary material for: Severe Heterotopic Ossification in the Skeletal Muscle and Endothelial Cells Recruitment to Chondrogenesis Are Enhanced by Monocyte/Macrophage Depletion
Source: Front Immunol. 2019 Jul 19;10:1640. doi: 10.3389/fimmu.2019.01640 (PMC6662553; doi:10.3389/fimmu.2019.01640)
Supplement: Supplementary file 1 [file Table_1.XLSX]

## Sheet: DEGs_CLL vs Sham
Table S1. List of differentially expressed genes (DEGs) found in EYFP+ ECs isolated from CLL- vs Sham-treated mice.
A Benjamini and Hochberg corrected-False Discovery Rate (FDR-BH) threshold < 0.05 was set to define statistically significant DEGs.
Genes with log2 Fold-change > 0 were flagged as up-regulated in CLL vs Sham samples, while genes with log2 Fold-change < 0 were flagged as down-regulated.
Gene Symbol	Log2FoldChange	P-value	FDR-BH	Trend	Ensembl Gene ID	Gene Description
Slc38a1	2.0232	2.7913e-19	3.26833e-15	up	ENSMUSG00000023169	solute carrier family 38, member 1
Emilin2	2.24778	2.18089e-18	1.2768e-14	up	ENSMUSG00000024053	elastin microfibril interfacer 2
Mmp19	2.04792	5.52108e-17	2.15488e-13	up	ENSMUSG00000025355	matrix metallopeptidase 19
Celf2	2.04126	9.22432e-16	2.70019e-12	up	ENSMUSG00000002107	CUGBP, Elav-like family member 2
Gatm	1.88207	2.07999e-14	4.87093e-11	up	ENSMUSG00000027199	glycine amidinotransferase (L-arginine:glycine amidinotransferase)
Emb	2.6842	3.7923e-14	7.40067e-11	up	ENSMUSG00000021728	embigin
Hk2	2.34891	6.29143e-13	1.05238e-09	up	ENSMUSG00000000628	hexokinase 2
Cd63	1.78329	7.47852e-13	1.09458e-09	up	ENSMUSG00000025351	CD63 antigen
Alox5ap	2.43213	5.06489e-12	6.58943e-09	up	ENSMUSG00000060063	arachidonate 5-lipoxygenase activating protein
Slc41a2	2.05119	5.80806e-12	6.80065e-09	up	ENSMUSG00000034591	solute carrier family 41, member 2
Rapgef4	-1.13526	7.20207e-12	7.66627e-09	down	ENSMUSG00000049044	Rap guanine nucleotide exchange factor (GEF) 4
Myl1	2.62407	3.22271e-11	3.14456e-08	up	ENSMUSG00000061816	myosin, light polypeptide 1
Antxr2	0.967959	6.40328e-11	5.76739e-08	up	ENSMUSG00000029338	anthrax toxin receptor 2
Itsn1	1.03774	8.70308e-11	7.27888e-08	up	ENSMUSG00000022957	intersectin 1 (SH3 domain protein 1A)
Basp1	2.3798	1.06761e-10	8.33374e-08	up	ENSMUSG00000045763	brain abundant, membrane attached signal protein 1
C4b	2.19676	1.51196e-10	1.10647e-07	up	ENSMUSG00000073418	complement component 4B (Chido blood group)
Npr2	-0.843519	6.29857e-10	4.33824e-07	down	ENSMUSG00000028469	natriuretic peptide receptor 2
Pdgfc	2.46873	1.49466e-09	9.61978e-07	up	ENSMUSG00000028019	platelet-derived growth factor, C polypeptide
Snrk	-1.02052	1.56099e-09	9.61978e-07	down	ENSMUSG00000038145	SNF related kinase
Igf1	1.505	2.34123e-09	1.35584e-06	up	ENSMUSG00000020053	insulin-like growth factor 1
Pak1	2.58796	2.43169e-09	1.35584e-06	up	ENSMUSG00000030774	p21 protein (Cdc42/Rac)-activated kinase 1
Olfml3	2.4376	3.38188e-09	1.79993e-06	up	ENSMUSG00000027848	olfactomedin-like 3
Rnase4	1.84609	3.56451e-09	1.81465e-06	up	ENSMUSG00000021876	ribonuclease, RNase A family 4
Dok1	1.17281	4.04173e-09	1.97186e-06	up	ENSMUSG00000068335	docking protein 1
Iqgap2	1.9464	4.2129e-09	1.97315e-06	up	ENSMUSG00000021676	IQ motif containing GTPase activating protein 2
Nfatc2	1.5848	5.28336e-09	2.37934e-06	up	ENSMUSG00000027544	nuclear factor of activated T cells, cytoplasmic, calcineurin dependent 2
Ccl9	1.92914	5.51453e-09	2.39147e-06	up	ENSMUSG00000019122	chemokine (C-C motif) ligand 9
Nkain1	2.67121	5.84717e-09	2.44516e-06	up	ENSMUSG00000078532	Na+/K+ transporting ATPase interacting 1
Adssl1	1.96167	7.13638e-09	2.88138e-06	up	ENSMUSG00000011148	adenylosuccinate synthetase like 1
Prdx5	1.06247	8.22795e-09	3.21137e-06	up	ENSMUSG00000024953	peroxiredoxin 5
F13a1	2.35827	1.10581e-08	4.17675e-06	up	ENSMUSG00000039109	coagulation factor XIII, A1 subunit
Ttyh2	1.37014	1.34003e-08	4.90325e-06	up	ENSMUSG00000034714	tweety homolog 2 (Drosophila)
Steap3	0.99142	1.52858e-08	5.4237e-06	up	ENSMUSG00000026389	STEAP family member 3
Ptgr1	1.77298	2.21357e-08	7.62314e-06	up	ENSMUSG00000028378	prostaglandin reductase 1
Dgke	-0.922961	2.86286e-08	9.31147e-06	down	ENSMUSG00000000276	diacylglycerol kinase, epsilon
Enpp1	2.25894	2.83532e-08	9.31147e-06	up	ENSMUSG00000037370	ectonucleotide pyrophosphatase/phosphodiesterase 1
Ablim3	-1.08402	4.20423e-08	1.23068e-05	down	ENSMUSG00000032735	actin binding LIM protein family, member 3
Mcf2l	-0.986271	4.16227e-08	1.23068e-05	down	ENSMUSG00000031442	mcf.2 transforming sequence-like
Slc9a5	-1.01364	4.07967e-08	1.23068e-05	down	ENSMUSG00000014786	solute carrier family 9 (sodium/hydrogen exchanger), member 5
Ston2	1.61188	4.09526e-08	1.23068e-05	up	ENSMUSG00000020961	stonin 2
Tgfbi	1.45668	4.59743e-08	1.31296e-05	up	ENSMUSG00000035493	transforming growth factor, beta induced
Akt2	1.03386	4.98127e-08	1.38871e-05	up	ENSMUSG00000004056	thymoma viral proto-oncogene 2
Ckm	2.41064	5.29049e-08	1.44061e-05	up	ENSMUSG00000030399	creatine kinase, muscle
Tnni2	2.29056	5.693e-08	1.51499e-05	up	ENSMUSG00000031097	troponin I, skeletal, fast 2
Fmo1	-0.898804	6.06483e-08	1.54376e-05	down	ENSMUSG00000040181	flavin containing monooxygenase 1
Mgat4a	-0.891254	6.02521e-08	1.54376e-05	down	ENSMUSG00000026110	mannoside acetylglucosaminyltransferase 4, isoenzyme A
Cd163	2.358	6.83225e-08	1.66802e-05	up	ENSMUSG00000008845	CD163 antigen
Cers6	1.57386	7.3432e-08	1.66802e-05	up	ENSMUSG00000027035	ceramide synthase 6
Etl4	-1.0874	7.15329e-08	1.66802e-05	down	ENSMUSG00000036617	enhancer trap locus 4
Mgl2	2.52624	7.40771e-08	1.66802e-05	up	ENSMUSG00000040950	macrophage galactose N-acetyl-galactosamine specific lectin 2
Notch2	1.35902	7.08691e-08	1.66802e-05	up	ENSMUSG00000027878	notch 2
Tnk2	-0.715365	6.92471e-08	1.66802e-05	down	ENSMUSG00000022791	tyrosine kinase, non-receptor, 2
Fam134b	1.45624	7.79448e-08	1.71986e-05	up	ENSMUSG00000022270	family with sequence similarity 134, member B
Tnnc2	2.40603	7.93171e-08	1.71986e-05	up	ENSMUSG00000017300	troponin C2, fast
Alox5	2.59478	8.55474e-08	1.82123e-05	up	ENSMUSG00000025701	arachidonate 5-lipoxygenase
Rab31	0.886992	8.87064e-08	1.85476e-05	up	ENSMUSG00000056515	RAB31, member RAS oncogene family
Filip1	-1.17633	9.64768e-08	1.98184e-05	down	ENSMUSG00000034898	filamin A interacting protein 1
Gprc5b	-0.843163	1.02567e-07	2.07062e-05	down	ENSMUSG00000008734	G protein-coupled receptor, family C, group 5, member B
Gga2	1.14162	1.07349e-07	2.13042e-05	up	ENSMUSG00000030872	golgi associated, gamma adaptin ear containing, ARF binding protein 2
Rnf150	1.78945	1.24535e-07	2.4303e-05	up	ENSMUSG00000047747	ring finger protein 150
Hoxb6	-1.30915	1.27075e-07	2.43921e-05	down	ENSMUSG00000000690	homeobox B6
Igsf8	1.05191	1.35257e-07	2.5544e-05	up	ENSMUSG00000038034	immunoglobulin superfamily, member 8
Sh2d3c	-0.658525	1.49466e-07	2.77794e-05	down	ENSMUSG00000059013	SH2 domain containing 3C
Bin1	1.65563	1.7834e-07	3.19655e-05	up	ENSMUSG00000024381	bridging integrator 1
Metrnl	1.66562	1.80179e-07	3.19655e-05	up	ENSMUSG00000039208	meteorin, glial cell differentiation regulator-like
Rnf144a	-0.916182	1.78582e-07	3.19655e-05	down	ENSMUSG00000020642	ring finger protein 144A
Rapsn	2.33881	1.96876e-07	3.44062e-05	up	ENSMUSG00000002104	receptor-associated protein of the synapse
Plbd1	1.89853	2.36566e-07	4.07345e-05	up	ENSMUSG00000030214	phospholipase B domain containing 1
Htra2	0.924429	2.42518e-07	4.11543e-05	up	ENSMUSG00000068329	HtrA serine peptidase 2
Coro1a	1.84415	2.47701e-07	4.14334e-05	up	ENSMUSG00000030707	coronin, actin binding protein 1A
Zfp532	-0.781366	2.57307e-07	4.2434e-05	down	ENSMUSG00000042439	zinc finger protein 532
Nhs	-1.4998	2.7024e-07	4.39477e-05	down	ENSMUSG00000059493	Nance-Horan syndrome (human)
Dse	1.75088	2.94948e-07	4.61145e-05	up	ENSMUSG00000039497	dermatan sulfate epimerase
Idh1	0.96629	2.95379e-07	4.61145e-05	up	ENSMUSG00000025950	isocitrate dehydrogenase 1 (NADP+), soluble
Pitpnm2	-1.05106	2.90255e-07	4.61145e-05	down	ENSMUSG00000029406	phosphatidylinositol transfer protein, membrane-associated 2
Map4k3	-0.816182	3.09355e-07	4.7661e-05	down	ENSMUSG00000024242	mitogen-activated protein kinase kinase kinase kinase 3
Runx3	1.96217	3.1369e-07	4.77013e-05	up	ENSMUSG00000070691	runt related transcription factor 3
Sh3pxd2b	0.750502	3.65411e-07	5.48538e-05	up	ENSMUSG00000040711	SH3 and PX domains 2B
Plekhg2	-0.767108	3.87393e-07	5.74176e-05	down	ENSMUSG00000037552	pleckstrin homology domain containing, family G (with RhoGef domain) member 2
Fam49b	1.33071	4.06981e-07	5.95667e-05	up	ENSMUSG00000022378	family with sequence similarity 49, member B
Dtnbp1	1.08792	4.66907e-07	6.7494e-05	up	ENSMUSG00000057531	dystrobrevin binding protein 1
Il17ra	0.960889	6.23272e-07	8.89988e-05	up	ENSMUSG00000002897	interleukin 17 receptor A
Arhgef19	2.37576	6.36441e-07	8.97842e-05	up	ENSMUSG00000028919	Rho guanine nucleotide exchange factor (GEF) 19
Dock7	1.56826	6.90475e-07	9.56722e-05	up	ENSMUSG00000028556	dedicator of cytokinesis 7
Runx1	2.11706	6.9452e-07	9.56722e-05	up	ENSMUSG00000022952	runt related transcription factor 1
Tmem119	2.20952	7.08409e-07	9.64508e-05	up	ENSMUSG00000054675	transmembrane protein 119
Cd44	1.42518	7.89535e-07	0.000105941	up	ENSMUSG00000005087	CD44 antigen
Spp1	1.84559	7.96209e-07	0.000105941	up	ENSMUSG00000029304	secreted phosphoprotein 1
Chrng	2.41511	8.27693e-07	0.000107743	up	ENSMUSG00000026253	cholinergic receptor, nicotinic, gamma polypeptide
Fat4	-1.17123	8.33651e-07	0.000107743	down	ENSMUSG00000046743	FAT tumor suppressor homolog 4 (Drosophila)
Pla2g4a	2.12941	8.46556e-07	0.000107743	up	ENSMUSG00000056220	phospholipase A2, group IVA (cytosolic, calcium-dependent)
Smtn	-0.730471	8.4358e-07	0.000107743	down	ENSMUSG00000020439	smoothelin
Gimap5	-1.04442	8.96796e-07	0.00011291	down	ENSMUSG00000043505	GTPase, IMAP family member 5
Ttc39c	1.80461	9.22894e-07	0.000114959	up	ENSMUSG00000024424	tetratricopeptide repeat domain 39C
Rassf5	1.83767	9.9196e-07	0.000122262	up	ENSMUSG00000026430	Ras association (RalGDS/AF-6) domain family member 5
Slc43a3	-0.755152	1.02828e-06	0.000125418	down	ENSMUSG00000027074	solute carrier family 43, member 3
Amotl1	-0.615304	1.07286e-06	0.000129507	down	ENSMUSG00000013076	angiomotin-like 1
Epb4.1l3	1.87847	1.16308e-06	0.000138964	up	ENSMUSG00000024044	erythrocyte protein band 4.1-like 3
Pstpip2	1.71528	1.27872e-06	0.000151238	up	ENSMUSG00000025429	proline-serine-threonine phosphatase-interacting protein 2
Lrrn2	2.14951	1.31725e-06	0.000154237	up	ENSMUSG00000026443	leucine rich repeat protein 2, neuronal
6030419C18Rik	2.41112	1.37404e-06	0.000157731	up	ENSMUSG00000066607	RIKEN cDNA 6030419C18 gene
Zbtb46	-1.14439	1.37396e-06	0.000157731	down	ENSMUSG00000027583	zinc finger and BTB domain containing 46
Smoc1	2.18741	1.43923e-06	0.000163611	up	ENSMUSG00000021136	SPARC related modular calcium binding 1
Gm13154	-1.53453	1.52217e-06	0.000171376	down	ENSMUSG00000065999	predicted gene 13154
Mamld1	-1.38862	1.60393e-06	0.000178861	down	ENSMUSG00000059401	mastermind-like domain containing 1
Sybu	-1.24881	1.69217e-06	0.000186921	down	ENSMUSG00000022340	syntabulin (syntaxin-interacting)
Ddit4	-0.631304	1.78181e-06	0.000194637	down	ENSMUSG00000020108	DNA-damage-inducible transcript 4
Myo6	-0.796701	1.79527e-06	0.000194637	down	ENSMUSG00000033577	myosin VI
Ccl6	1.79284	1.89888e-06	0.000203982	up	ENSMUSG00000018927	chemokine (C-C motif) ligand 6
C5ar1	2.06964	1.92753e-06	0.000204196	up	ENSMUSG00000049130	complement component 5a receptor 1
Spred3	-0.821412	1.93575e-06	0.000204196	down	ENSMUSG00000037239	sprouty-related, EVH1 domain containing 3
Clec10a	2.09544	1.95994e-06	0.000204901	up	ENSMUSG00000000318	C-type lectin domain family 10, member A
AI464131	2.29187	2.01712e-06	0.000209013	up	ENSMUSG00000046312	expressed sequence AI464131
Cytip	1.64499	2.12348e-06	0.000218104	up	ENSMUSG00000026832	cytohesin 1 interacting protein
4930578C19Rik	-1.30699	2.23516e-06	0.000225617	down	ENSMUSG00000037358	RIKEN cDNA 4930578C19 gene
Dgka	-0.765201	2.21668e-06	0.000225617	down	ENSMUSG00000025357	diacylglycerol kinase, alpha
Ralgapa1	-0.900648	2.3274e-06	0.000232919	down	ENSMUSG00000021027	Ral GTPase activating protein, alpha subunit 1
Cd302	1.24935	2.40625e-06	0.00023877	up	ENSMUSG00000060703	CD302 antigen
Mkl2	-0.93364	2.57768e-06	0.000253631	down	ENSMUSG00000009569	MKL/myocardin-like 2
Tspan15	-0.923695	2.75606e-06	0.000268923	down	ENSMUSG00000037031	tetraspanin 15
Wdfy4	1.84153	2.8305e-06	0.000273904	up	ENSMUSG00000051506	WD repeat and FYVE domain containing 4
Adarb1	-0.985486	2.92419e-06	0.00028065	down	ENSMUSG00000020262	adenosine deaminase, RNA-specific, B1
Apbb1ip	1.78704	2.96528e-06	0.00028228	up	ENSMUSG00000026786	amyloid beta (A4) precursor protein-binding, family B, member 1 interacting protein
Sema3c	2.25437	3.01059e-06	0.000284282	up	ENSMUSG00000028780	sema domain, immunoglobulin domain (Ig), short basic domain, secreted, (semaphorin) 3C
Rgs12	-0.682753	3.04025e-06	0.000284786	down	ENSMUSG00000029101	regulator of G-protein signaling 12
Dennd3	-1.05242	3.26495e-06	0.000303394	down	ENSMUSG00000036661	DENN/MADD domain containing 3
Reep5	0.641221	3.31664e-06	0.000303394	up	ENSMUSG00000005873	receptor accessory protein 5
Vsig10	-0.809536	3.30251e-06	0.000303394	down	ENSMUSG00000066894	V-set and immunoglobulin domain containing 10
Il17rd	-0.789699	3.40548e-06	0.000307158	down	ENSMUSG00000040717	interleukin 17 receptor D
Sema7a	-0.743098	3.41025e-06	0.000307158	down	ENSMUSG00000038264	sema domain, immunoglobulin domain (Ig), and GPI membrane anchor, (semaphorin) 7A
Sdc4	1.58797	3.56215e-06	0.000318391	up	ENSMUSG00000017009	syndecan 4
Myl4	2.06572	3.70508e-06	0.000328658	up	ENSMUSG00000061086	myosin, light polypeptide 4
Pstpip1	1.88628	3.80771e-06	0.000335222	up	ENSMUSG00000032322	proline-serine-threonine phosphatase-interacting protein 1
Abca9	1.71405	3.83658e-06	0.000335243	up	ENSMUSG00000041797	ATP-binding cassette, sub-family A (ABC1), member 9
Sema4a	1.6352	3.901e-06	0.000338346	up	ENSMUSG00000028064	sema domain, immunoglobulin domain (Ig), transmembrane domain (TM) and short cytoplasmic domain, (semaphorin) 4A
Trim24	-0.887025	3.95728e-06	0.000340704	down	ENSMUSG00000029833	tripartite motif-containing 24
Ccr1	1.84327	4.01796e-06	0.000343404	up	ENSMUSG00000025804	chemokine (C-C motif) receptor 1
Yeats2	-0.703635	4.27852e-06	0.000363023	down	ENSMUSG00000041215	YEATS domain containing 2
Abcb1a	-1.08484	4.41406e-06	0.000363974	down	ENSMUSG00000040584	ATP-binding cassette, sub-family B (MDR/TAP), member 1A
Nme4	1.80448	4.34537e-06	0.000363974	up	ENSMUSG00000024177	NME/NM23 nucleoside diphosphate kinase 4
Sec16b	2.08896	4.37838e-06	0.000363974	up	ENSMUSG00000026589	SEC16 homolog B (S. cerevisiae)
Sema6d	-0.962795	4.39931e-06	0.000363974	down	ENSMUSG00000027200	sema domain, transmembrane domain (TM), and cytoplasmic domain, (semaphorin) 6D
Lrp1	1.56914	4.49832e-06	0.000368328	up	ENSMUSG00000040249	low density lipoprotein receptor-related protein 1
Rtn4	0.505908	4.63057e-06	0.000376523	up	ENSMUSG00000020458	reticulon 4
Lpin2	0.755612	4.74124e-06	0.000382863	up	ENSMUSG00000024052	lipin 2
Dach1	-1.0972	4.89527e-06	0.000392594	down	ENSMUSG00000055639	dachshund 1 (Drosophila)
Mtmr11	-0.605005	5.06246e-06	0.00040324	down	ENSMUSG00000045934	myotubularin related protein 11
Mllt4	-1.03521	5.22247e-06	0.000412727	down	ENSMUSG00000068036	myeloid/lymphoid or mixed-lineage leukemia (trithorax homolog, Drosophila); translocated to, 4
Spire1	1.00215	5.25206e-06	0.000412727	up	ENSMUSG00000024533	spire homolog 1 (Drosophila)
Spcs1	0.762023	5.51578e-06	0.00042771	up	ENSMUSG00000021917	signal peptidase complex subunit 1 homolog (S. cerevisiae)
Stac2	1.80735	5.50091e-06	0.00042771	up	ENSMUSG00000017400	SH3 and cysteine rich domain 2
Actn2	2.31748	5.7905e-06	0.000446059	up	ENSMUSG00000052374	actinin alpha 2
Afap1l1	-0.976318	6.20649e-06	0.000474979	down	ENSMUSG00000033032	actin filament associated protein 1-like 1
Fabp4	-0.946279	6.32068e-06	0.000480577	down	ENSMUSG00000062515	fatty acid binding protein 4, adipocyte
Tcf4	-0.7073	6.56398e-06	0.000495856	down	ENSMUSG00000053477	transcription factor 4
Arhgef28	-0.949774	6.91742e-06	0.000519206	down	ENSMUSG00000021662	Rho guanine nucleotide exchange factor (GEF) 28
Rnh1	0.77802	7.41797e-06	0.000553229	up	ENSMUSG00000038650	ribonuclease/angiogenin inhibitor 1
Cxcl12	-0.828482	7.49041e-06	0.000555096	down	ENSMUSG00000061353	chemokine (C-X-C motif) ligand 12
2610305D13Rik	-0.90467	7.73715e-06	0.000569775	down	ENSMUSG00000066000	RIKEN cDNA 2610305D13 gene
Musk	2.24528	8.28855e-06	0.000606566	up	ENSMUSG00000057280	muscle, skeletal, receptor tyrosine kinase
Slc16a10	1.82433	8.66105e-06	0.00062989	up	ENSMUSG00000019838	solute carrier family 16 (monocarboxylic acid transporters), member 10
Asap2	-1.10952	8.94289e-06	0.000646372	down	ENSMUSG00000052632	ArfGAP with SH3 domain, ankyrin repeat and PH domain 2
Col18a1	-0.843108	9.74878e-06	0.000691809	down	ENSMUSG00000001435	collagen, type XVIII, alpha 1
Ctsk	1.89796	9.64419e-06	0.000691809	up	ENSMUSG00000028111	cathepsin K
Samd5	-1.45816	9.68983e-06	0.000691809	down	ENSMUSG00000060487	sterile alpha motif domain containing 5
Chrnd	2.2463	9.9581e-06	0.000702406	up	ENSMUSG00000026251	cholinergic receptor, nicotinic, delta polypeptide
Esd	0.5039	1.01693e-05	0.000708762	up	ENSMUSG00000021996	esterase D/formylglutathione hydrolase
Slc9a9	1.78265	1.01371e-05	0.000708762	up	ENSMUSG00000031129	solute carrier family 9 (sodium/hydrogen exchanger), member 9
Sel1l3	1.76235	1.02409e-05	0.000709532	up	ENSMUSG00000029189	sel-1 suppressor of lin-12-like 3 (C. elegans)
Pik3c2b	-1.00491	1.05822e-05	0.000724604	down	ENSMUSG00000026447	phosphoinositide-3-kinase, class 2, beta polypeptide
Serp1	1.087	1.05479e-05	0.000724604	up	ENSMUSG00000027808	stress-associated endoplasmic reticulum protein 1
Eltd1	-0.933465	1.10425e-05	0.000751722	down	-	-
Sox17	-0.993249	1.11221e-05	0.00075277	down	ENSMUSG00000025902	SRY (sex determining region Y)-box 17
Ptprm	-1.08592	1.13869e-05	0.000766257	down	ENSMUSG00000033278	protein tyrosine phosphatase, receptor type, M
Neurl1a	2.13658	1.155e-05	0.000772797	up	ENSMUSG00000006435	neuralized homolog 1A (Drosophila)
Plcg1	-0.818959	1.16761e-05	0.000776793	down	ENSMUSG00000016933	phospholipase C, gamma 1
Nav1	-0.725754	1.21284e-05	0.000802322	down	ENSMUSG00000009418	neuron navigator 1
Efr3b	-1.07985	1.22673e-05	0.000806951	down	ENSMUSG00000020658	EFR3 homolog B (S. cerevisiae)
Clec4d	1.97855	1.32296e-05	0.000865392	up	ENSMUSG00000030144	C-type lectin domain family 4, member d
Sept4	-0.830225	1.33411e-05	0.000867838	down	ENSMUSG00000020486	septin 4
Bend7	-0.997367	1.35491e-05	0.000876501	down	ENSMUSG00000048186	BEN domain containing 7
Sparcl1	-0.809186	1.39109e-05	0.000891426	down	ENSMUSG00000029309	SPARC-like 1
Tspan3	0.828231	1.39321e-05	0.000891426	up	ENSMUSG00000032324	tetraspanin 3
Bahcc1	-0.808784	1.43576e-05	0.000908838	down	ENSMUSG00000039741	BAH domain and coiled-coil containing 1
Dpp4	1.9466	1.43595e-05	0.000908838	up	ENSMUSG00000035000	dipeptidylpeptidase 4
Myo1b	-0.830365	1.45031e-05	0.000912996	down	ENSMUSG00000018417	myosin IB
Arhgap22	1.65774	1.47888e-05	0.000922641	up	ENSMUSG00000063506	Rho GTPase activating protein 22
Gpt2	1.13954	1.48139e-05	0.000922641	up	ENSMUSG00000031700	glutamic pyruvate transaminase (alanine aminotransferase) 2
2610019F03Rik	-1.01895	1.4989e-05	0.000928603	down	-	-
Tiam1	1.64587	1.54442e-05	0.000951772	up	ENSMUSG00000002489	T cell lymphoma invasion and metastasis 1
Cmtm7	1.15581	1.57852e-05	0.000952812	up	ENSMUSG00000032436	CKLF-like MARVEL transmembrane domain containing 7
Col4a1	-1.12621	1.57866e-05	0.000952812	down	ENSMUSG00000031502	collagen, type IV, alpha 1
Hpgd	1.98964	1.5707e-05	0.000952812	up	ENSMUSG00000031613	hydroxyprostaglandin dehydrogenase 15 (NAD)
Pitx3	2.21438	1.57568e-05	0.000952812	up	ENSMUSG00000025229	paired-like homeodomain transcription factor 3
Dio2	1.98135	1.64407e-05	0.000987201	up	ENSMUSG00000007682	deiodinase, iodothyronine, type II
Kcna5	-0.891341	1.69257e-05	0.00101114	down	ENSMUSG00000045534	potassium voltage-gated channel, shaker-related subfamily, member 5
Hoxd8	-1.02149	1.70302e-05	0.00101222	down	ENSMUSG00000027102	homeobox D8
Ebf1	-0.903863	1.71457e-05	0.00101393	down	ENSMUSG00000057098	early B cell factor 1
Col4a2	-1.06572	1.75383e-05	0.00103194	down	ENSMUSG00000031503	collagen, type IV, alpha 2
Ptgis	1.99553	1.82287e-05	0.0010672	up	ENSMUSG00000017969	prostaglandin I2 (prostacyclin) synthase
Otoa	2.13995	1.85033e-05	0.00107789	up	ENSMUSG00000034990	otoancorin
Cd300lg	-0.977485	1.87137e-05	0.00108475	down	ENSMUSG00000017309	CD300 antigen like family member G
Prrx2	2.14691	1.90024e-05	0.00109605	up	ENSMUSG00000039476	paired related homeobox 2
Ifi30	1.8528	1.91983e-05	0.0011017	up	ENSMUSG00000031838	interferon gamma inducible protein 30
Itgb3	-0.896915	1.92885e-05	0.0011017	down	ENSMUSG00000020689	integrin beta 3
Eya4	2.07879	2.05091e-05	0.00111734	up	ENSMUSG00000010461	eyes absent 4 homolog (Drosophila)
Gng10	1.33681	2.01255e-05	0.00111734	up	ENSMUSG00000038607	guanine nucleotide binding protein (G protein), gamma 10
Hmga2-ps1	1.98483	2.02171e-05	0.00111734	up	-	-
Hspg2	-0.959009	2.01607e-05	0.00111734	down	ENSMUSG00000028763	perlecan (heparan sulfate proteoglycan 2)
Mboat7	0.64126	2.05158e-05	0.00111734	up	ENSMUSG00000035596	membrane bound O-acyltransferase domain containing 7
Pcdh1	-1.14016	2.05165e-05	0.00111734	down	ENSMUSG00000051375	protocadherin 1
Plcb1	-1.20177	1.99326e-05	0.00111734	down	ENSMUSG00000051177	phospholipase C, beta 1
Rnf149	1.36202	2.01922e-05	0.00111734	up	ENSMUSG00000048234	ring finger protein 149
Smyd1	2.1841	2.01559e-05	0.00111734	up	ENSMUSG00000055027	SET and MYND domain containing 1
Spg21	0.88504	2.02772e-05	0.00111734	up	ENSMUSG00000032388	spastic paraplegia 21 homolog (human)
S1pr2	1.50003	2.08072e-05	0.0011239	up	ENSMUSG00000043895	sphingosine-1-phosphate receptor 2
Slc46a1	1.68891	2.0829e-05	0.0011239	up	ENSMUSG00000020829	solute carrier family 46, member 1
Glt25d1	0.467548	2.12948e-05	0.00113337	up	-	-
Kitl	-1.04849	2.12124e-05	0.00113337	down	ENSMUSG00000019966	kit ligand
Nxpe4	-1.00726	2.11034e-05	0.00113337	down	ENSMUSG00000044229	neurexophilin and PC-esterase domain family, member 4
Tmem45a	2.14028	2.16254e-05	0.00114575	up	ENSMUSG00000022754	transmembrane protein 45a
Col15a1	-1.07136	2.20242e-05	0.00116163	down	ENSMUSG00000028339	collagen, type XV, alpha 1
Clmp	1.95711	2.24213e-05	0.00117201	up	ENSMUSG00000032024	CXADR-like membrane protein
Rai1	-0.601834	2.24038e-05	0.00117201	down	ENSMUSG00000062115	retinoic acid induced 1
Ust	2.10067	2.26285e-05	0.00117759	up	ENSMUSG00000047712	uronyl-2-sulfotransferase
Tpi1	0.709065	2.34027e-05	0.00121249	up	ENSMUSG00000023456	triosephosphate isomerase 1
Cercam	1.84406	2.38854e-05	0.00123204	up	ENSMUSG00000039787	cerebral endothelial cell adhesion molecule
Timm13	0.65532	2.41222e-05	0.0012388	up	ENSMUSG00000020219	translocase of inner mitochondrial membrane 13
Rab32	1.61757	2.51833e-05	0.00128765	up	ENSMUSG00000019832	RAB32, member RAS oncogene family
Adck4	0.902843	2.56289e-05	0.00130474	up	ENSMUSG00000003762	aarF domain containing kinase 4
S1pr1	-0.911716	2.59008e-05	0.00131287	down	ENSMUSG00000045092	sphingosine-1-phosphate receptor 1
Ttc23	-0.751056	2.61118e-05	0.00131786	down	ENSMUSG00000030555	tetratricopeptide repeat domain 23
Hdac7	-0.823493	2.64582e-05	0.00131829	down	ENSMUSG00000022475	histone deacetylase 7
Mmp23	2.0964	2.64099e-05	0.00131829	up	ENSMUSG00000029061	matrix metallopeptidase 23
Tmed3	0.730512	2.62971e-05	0.00131829	up	ENSMUSG00000032353	transmembrane emp24 domain containing 3
Kif26a	-1.22518	2.71803e-05	0.00134807	down	ENSMUSG00000021294	kinesin family member 26A
Srgap1	-0.947568	2.72861e-05	0.00134807	down	ENSMUSG00000020121	SLIT-ROBO Rho GTPase activating protein 1
Rap1gap2	1.48845	2.742e-05	0.00134899	up	ENSMUSG00000038807	RAP1 GTPase activating protein 2
2010107E04Rik	0.699833	2.78427e-05	0.00136406	up	ENSMUSG00000021290	RIKEN cDNA 2010107E04 gene
Smarca2	-0.773461	2.80413e-05	0.00136807	down	ENSMUSG00000024921	SWI/SNF related, matrix associated, actin dependent regulator of chromatin, subfamily a, member 2
Tbc1d2	-1.05476	2.83474e-05	0.00137726	down	ENSMUSG00000039813	TBC1 domain family, member 2
Slc35c2	0.961554	2.92162e-05	0.0014136	up	ENSMUSG00000017664	solute carrier family 35, member C2
Sertad4	1.86895	2.95264e-05	0.00142274	up	ENSMUSG00000016262	SERTA domain containing 4
Cpa3	2.0448	2.99076e-05	0.0014352	up	ENSMUSG00000001865	carboxypeptidase A3, mast cell
Hecw2	-0.959113	3.02871e-05	0.00144748	down	ENSMUSG00000042807	HECT, C2 and WW domain containing E3 ubiquitin protein ligase 2
Eno3	1.75459	3.0987e-05	0.0014749	up	ENSMUSG00000060600	enolase 3, beta muscle
Neurl1b	-0.982808	3.12014e-05	0.0014791	down	ENSMUSG00000034413	neuralized homolog 1b (Drosophila)
Tpbg	1.98481	3.21536e-05	0.00151809	up	ENSMUSG00000035274	trophoblast glycoprotein
Mdga1	1.8706	3.23654e-05	0.00152195	up	ENSMUSG00000043557	MAM domain containing glycosylphosphatidylinositol anchor 1
Ttc28	-0.812061	3.25322e-05	0.00152368	down	ENSMUSG00000033209	tetratricopeptide repeat domain 28
B4galt4	-0.897752	3.32056e-05	0.00154902	down	ENSMUSG00000022793	UDP-Gal:betaGlcNAc beta 1,4-galactosyltransferase, polypeptide 4
Timeless	-0.842531	3.37168e-05	0.00156152	down	ENSMUSG00000039994	timeless circadian clock 1
Tns3	0.815558	3.37403e-05	0.00156152	up	ENSMUSG00000020422	tensin 3
Ptk2	-0.775635	3.40547e-05	0.00156987	down	ENSMUSG00000022607	PTK2 protein tyrosine kinase 2
En1	2.12791	3.43302e-05	0.00157021	up	ENSMUSG00000058665	engrailed 1
Ripply3	-0.849317	3.43004e-05	0.00157021	down	ENSMUSG00000022941	ripply3 homolog (zebrafish)
Rapgef1	-0.784997	3.51316e-05	0.00160061	down	ENSMUSG00000039844	Rap guanine nucleotide exchange factor (GEF) 1
Mgll	-1.10182	3.59263e-05	0.00163047	down	ENSMUSG00000033174	monoglyceride lipase
Napsa	1.64908	3.67282e-05	0.00166021	up	ENSMUSG00000002204	napsin A aspartic peptidase
Pxdn	-0.771903	3.68651e-05	0.00166021	down	ENSMUSG00000020674	peroxidasin homolog (Drosophila)
Cstb	1.24213	3.73997e-05	0.00167592	up	ENSMUSG00000005054	cystatin B
Meis3	1.18109	3.75004e-05	0.00167592	up	ENSMUSG00000041420	Meis homeobox 3
Clec4a2	1.95487	3.79061e-05	0.00168761	up	ENSMUSG00000030148	C-type lectin domain family 4, member a2
Dab2ip	-0.900884	3.84193e-05	0.00170398	down	ENSMUSG00000026883	disabled 2 interacting protein
Plekhg5	-0.64286	3.86735e-05	0.00170878	down	ENSMUSG00000039713	pleckstrin homology domain containing, family G (with RhoGef domain) member 5
Gm7325	2.1145	3.94724e-05	0.00173753	up	ENSMUSG00000079471	predicted gene 7325
Shank3	-1.0876	3.98542e-05	0.00174776	down	ENSMUSG00000022623	SH3/ankyrin domain gene 3
Usp43	-0.884335	4.00937e-05	0.0017517	down	ENSMUSG00000020905	ubiquitin specific peptidase 43
Rasgrp4	1.79428	4.04166e-05	0.00175925	up	ENSMUSG00000030589	RAS guanyl releasing protein 4
Fbxl7	-1.01396	4.1701e-05	0.00180176	down	ENSMUSG00000043556	F-box and leucine-rich repeat protein 7
Rapgef3	-0.969564	4.15617e-05	0.00180176	down	ENSMUSG00000022469	Rap guanine nucleotide exchange factor (GEF) 3
Ckb	1.17354	4.23308e-05	0.00182225	up	ENSMUSG00000001270	creatine kinase, brain
Lrrk2	-0.728818	4.35639e-05	0.00186846	down	ENSMUSG00000036273	leucine-rich repeat kinase 2
4931406P16Rik	-0.877485	4.37346e-05	0.00186894	down	ENSMUSG00000066571	RIKEN cDNA 4931406P16 gene
Ell2	0.809045	4.46353e-05	0.00187998	up	ENSMUSG00000001542	elongation factor RNA polymerase II 2
Plekhg1	-1.07587	4.45589e-05	0.00187998	down	ENSMUSG00000040624	pleckstrin homology domain containing, family G (with RhoGef domain) member 1
Sez6l2	-1.1073	4.41894e-05	0.00187998	down	ENSMUSG00000030683	seizure related 6 homolog like 2
Sgpp1	1.34507	4.45591e-05	0.00187998	up	ENSMUSG00000021054	sphingosine-1-phosphate phosphatase 1
Aox1	-0.849818	4.60401e-05	0.0019322	down	ENSMUSG00000063558	aldehyde oxidase 1
Robo4	-0.97804	4.7021e-05	0.00196632	down	ENSMUSG00000032125	roundabout homolog 4 (Drosophila)
Dchs1	-0.980216	5.24305e-05	0.00217698	down	ENSMUSG00000036862	dachsous 1 (Drosophila)
Pdpn	1.56406	5.24046e-05	0.00217698	up	ENSMUSG00000028583	podoplanin
Hoxa3	-0.922901	5.35573e-05	0.00221591	down	ENSMUSG00000079560	homeobox A3
Wls	0.643832	5.65087e-05	0.00232979	up	ENSMUSG00000028173	wntless homolog (Drosophila)
Lgals1	1.55919	5.77889e-05	0.00237294	up	ENSMUSG00000068220	lectin, galactose binding, soluble 1
Soat1	1.43442	5.79607e-05	0.00237294	up	ENSMUSG00000026600	sterol O-acyltransferase 1
Ick	-0.538976	5.838e-05	0.00238178	down	ENSMUSG00000009828	intestinal cell kinase
Pgam1	0.64962	5.90837e-05	0.00240212	up	ENSMUSG00000011752	phosphoglycerate mutase 1
Cdh5	-1.10896	6.085e-05	0.00246389	down	ENSMUSG00000031871	cadherin 5
Tuft1	1.80504	6.10237e-05	0.00246389	up	ENSMUSG00000005968	tuftelin 1
Col26a1	2.00888	6.17585e-05	0.00248498	up	ENSMUSG00000004415	collagen, type XXVI, alpha 1
Adam9	0.457522	6.29827e-05	0.00249469	up	ENSMUSG00000031555	a disintegrin and metallopeptidase domain 9 (meltrin gamma)
B4galt5	0.641401	6.33736e-05	0.00249469	up	ENSMUSG00000017929	UDP-Gal:betaGlcNAc beta 1,4-galactosyltransferase, polypeptide 5
Cbr2	1.771	6.32468e-05	0.00249469	up	ENSMUSG00000025150	carbonyl reductase 2
Clec1a	-1.15334	6.28371e-05	0.00249469	down	ENSMUSG00000033082	C-type lectin domain family 1, member a
Helz2	-1.06755	6.26619e-05	0.00249469	down	ENSMUSG00000027580	helicase with zinc finger 2, transcriptional coactivator
Ralgps2	1.51959	6.34912e-05	0.00249469	up	ENSMUSG00000026594	Ral GEF with PH domain and SH3 binding motif 2
Uaca	-0.912421	6.23563e-05	0.00249469	down	ENSMUSG00000034485	uveal autoantigen with coiled-coil domains and ankyrin repeats
Lbr	-0.676355	6.38279e-05	0.00249953	down	ENSMUSG00000004880	lamin B receptor
Rps29	0.515746	6.50593e-05	0.00253927	up	ENSMUSG00000034892	ribosomal protein S29
Rhou	1.30762	6.52849e-05	0.0025396	up	ENSMUSG00000039960	ras homolog gene family, member U
Gpm6b	1.91809	6.64598e-05	0.00257675	up	ENSMUSG00000031342	glycoprotein m6b
Rbpj	0.767605	6.74381e-05	0.00259748	up	ENSMUSG00000039191	recombination signal binding protein for immunoglobulin kappa J region
Tpsb2	1.98651	6.72484e-05	0.00259748	up	ENSMUSG00000033825	tryptase beta 2
Itgav	0.807394	6.7955e-05	0.0026088	up	ENSMUSG00000027087	integrin alpha V
AI504432	1.73225	6.98131e-05	0.00266267	up	ENSMUSG00000056145	expressed sequence AI504432
C130074G19Rik	-1.1235	6.96798e-05	0.00266267	down	ENSMUSG00000039349	RIKEN cDNA C130074G19 gene
Hes6	1.14695	7.08076e-05	0.00269184	up	ENSMUSG00000067071	hairy and enhancer of split 6
Apol10b	-0.79786	7.15802e-05	0.0027124	down	ENSMUSG00000050014	apolipoprotein L 10B
Traf3ip3	1.79066	7.2433e-05	0.00273586	up	ENSMUSG00000037318	TRAF3 interacting protein 3
Pear1	-0.80957	7.30418e-05	0.00274999	down	ENSMUSG00000028073	platelet endothelial aggregation receptor 1
Ifi205	1.8904	7.36046e-05	0.00276229	up	ENSMUSG00000054203	interferon activated gene 205
Mcc	-0.826377	7.44358e-05	0.00278456	down	ENSMUSG00000071856	mutated in colorectal cancers
Pcdhb14	-0.942935	7.48922e-05	0.00279272	down	ENSMUSG00000044043	protocadherin beta 14
Ablim1	-0.995375	7.54783e-05	0.00280564	down	ENSMUSG00000025085	actin-binding LIM protein 1
Ndufa4	0.713549	7.60182e-05	0.00281676	up	ENSMUSG00000029632	NADH dehydrogenase (ubiquinone) 1 alpha subcomplex, 4
Ppfia4	1.49993	7.67406e-05	0.00283456	up	ENSMUSG00000026458	protein tyrosine phosphatase, receptor type, f polypeptide (PTPRF), interacting protein (liprin), alpha 4
Sdhd	0.479204	7.72183e-05	0.00284324	up	ENSMUSG00000000171	succinate dehydrogenase complex, subunit D, integral membrane protein
Fam198b	-1.06069	7.74661e-05	0.00284342	down	ENSMUSG00000027955	family with sequence similarity 198, member B
Dok2	1.65336	7.89944e-05	0.00289046	up	ENSMUSG00000022102	docking protein 2
Fam171a1	-0.858442	7.93828e-05	0.00289562	down	ENSMUSG00000050530	family with sequence similarity 171, member A1
Scarf1	-0.951666	8.00571e-05	0.00291114	down	ENSMUSG00000038188	scavenger receptor class F, member 1
Hdgfrp3	-0.620182	8.0555e-05	0.00292018	down	ENSMUSG00000025104	hepatoma-derived growth factor, related protein 3
Nrgn	-1.40393	8.0915e-05	0.00292418	down	ENSMUSG00000053310	neurogranin
Ppp1r16b	-1.04248	8.15809e-05	0.00293917	down	ENSMUSG00000037754	protein phosphatase 1, regulatory (inhibitor) subunit 16B
Itgb7	1.25919	8.37052e-05	0.00300358	up	ENSMUSG00000001281	integrin beta 7
Magi1	-0.913357	8.38817e-05	0.00300358	down	ENSMUSG00000045095	membrane associated guanylate kinase, WW and PDZ domain containing 1
Mbp	1.64246	8.50353e-05	0.0030356	up	ENSMUSG00000041607	myelin basic protein
Camk1d	1.70397	8.69945e-05	0.0030961	up	ENSMUSG00000039145	calcium/calmodulin-dependent protein kinase ID
Id2	0.5638	8.76189e-05	0.00310888	up	ENSMUSG00000020644	inhibitor of DNA binding 2
Lifr	-0.919435	8.88344e-05	0.00313477	down	ENSMUSG00000054263	leukemia inhibitory factor receptor
Shroom4	-1.25001	8.90108e-05	0.00313477	down	ENSMUSG00000068270	shroom family member 4
Ypel2	-0.95044	8.91518e-05	0.00313477	down	ENSMUSG00000018427	yippee-like 2 (Drosophila)
Il18	1.80844	8.96682e-05	0.00314349	up	ENSMUSG00000039217	interleukin 18
Rhoh	1.74896	9.19539e-05	0.00321399	up	ENSMUSG00000029204	ras homolog gene family, member H
Frmpd1	2.00423	9.2884e-05	0.00323684	up	ENSMUSG00000035615	FERM and PDZ domain containing 1
Spata13	-0.959575	9.36702e-05	0.00325455	down	ENSMUSG00000021990	spermatogenesis associated 13
Elovl5	-0.70709	9.61266e-05	0.0033292	down	ENSMUSG00000032349	ELOVL family member 5, elongation of long chain fatty acids (yeast)
Sdpr	-1.04715	9.63874e-05	0.0033292	down	ENSMUSG00000045954	serum deprivation response
Als2cl	-1.03919	9.89838e-05	0.00339883	down	ENSMUSG00000044037	ALS2 C-terminal like
Sptan1	-0.73665	9.87757e-05	0.00339883	down	ENSMUSG00000057738	spectrin alpha, non-erythrocytic 1
Cdk17	-0.622144	9.95918e-05	0.00340971	down	ENSMUSG00000020015	cyclin-dependent kinase 17
Nxpe2	-0.884091	0.000100747	0.00343919	down	ENSMUSG00000032028	neurexophilin and PC-esterase domain family, member 2
Limk2	-0.627456	0.000103042	0.00350731	down	ENSMUSG00000020451	LIM motif-containing protein kinase 2
Palmd	-1.03139	0.000104045	0.00353119	down	ENSMUSG00000033377	palmdelphin
Edil3	1.92182	0.000105643	0.00357506	up	ENSMUSG00000034488	EGF-like repeats and discoidin I-like domains 3
Bzrap1	1.74068	0.000107499	0.0036274	up	ENSMUSG00000034156	benzodiazepine receptor associated protein 1
Adora2a	-1.00958	0.000108048	0.00363544	down	ENSMUSG00000020178	adenosine A2a receptor
Hmga2	1.82826	0.000109338	0.0036683	up	ENSMUSG00000056758	high mobility group AT-hook 2
Mefv	1.55082	0.000110419	0.00368525	up	ENSMUSG00000022534	Mediterranean fever
Sulf2	1.18795	0.000110473	0.00368525	up	ENSMUSG00000006800	sulfatase 2
Serinc2	1.81187	0.00011184	0.00372027	up	ENSMUSG00000023232	serine incorporator 2
Mcam	-0.931087	0.000112704	0.00373839	down	ENSMUSG00000032135	melanoma cell adhesion molecule
Cramp1l	-0.596331	0.000115592	0.00381877	down	ENSMUSG00000038002	Crm, cramped-like (Drosophila)
Epn2	-0.753468	0.00011578	0.00381877	down	ENSMUSG00000001036	epsin 2
Tagap	1.59682	0.00011682	0.00384226	up	ENSMUSG00000033450	T cell activation Rho GTPase activating protein
Dmrt2	1.97213	0.000117564	0.00385592	up	ENSMUSG00000048138	doublesex and mab-3 related transcription factor 2
Unc45b	-0.68484	0.000118732	0.00388334	down	ENSMUSG00000018845	unc-45 homolog B (C. elegans)
Hoxb3	-0.863258	0.000119516	0.00389809	down	ENSMUSG00000048763	homeobox B3
Erg	-0.955692	0.000120427	0.00390603	down	ENSMUSG00000040732	avian erythroblastosis virus E-26 (v-ets) oncogene related
Lhx6	-1.25103	0.000120418	0.00390603	down	ENSMUSG00000026890	LIM homeobox protein 6
Micu1	0.54955	0.00012292	0.0039759	up	ENSMUSG00000020111	mitochondrial calcium uptake 1
Mast4	-1.01562	0.000127516	0.00411318	down	ENSMUSG00000034751	microtubule associated serine/threonine kinase family member 4
Adam23	1.95343	0.000130074	0.00413587	up	ENSMUSG00000025964	a disintegrin and metallopeptidase domain 23
Adcy2	1.9315	0.000130339	0.00413587	up	ENSMUSG00000021536	adenylate cyclase 2
Angptl7	1.86552	0.000129808	0.00413587	up	ENSMUSG00000028989	angiopoietin-like 7
Efnb2	-0.95217	0.000129	0.00413587	down	ENSMUSG00000001300	ephrin B2
Fam13c	-1.08146	0.000129572	0.00413587	down	ENSMUSG00000043259	family with sequence similarity 13, member C
Gpihbp1	-0.817465	0.000129688	0.00413587	down	ENSMUSG00000022579	GPI-anchored HDL-binding protein 1
Ric3	-0.986625	0.000131632	0.00416562	down	ENSMUSG00000048330	resistance to inhibitors of cholinesterase 3 homolog (C. elegans)
Pygl	1.46735	0.000132455	0.00418037	up	ENSMUSG00000021069	liver glycogen phosphorylase
Cox4i1	0.43629	0.000134918	0.00424665	up	ENSMUSG00000031818	cytochrome c oxidase subunit IV isoform 1
Atp5o	0.671134	0.000140148	0.00438769	up	ENSMUSG00000022956	ATP synthase, H+ transporting, mitochondrial F1 complex, O subunit
Sacs	-1.24928	0.000140023	0.00438769	down	ENSMUSG00000048279	sacsin
Sema4c	-0.79335	0.000141429	0.00441599	down	ENSMUSG00000026121	sema domain, immunoglobulin domain (Ig), transmembrane domain (TM) and short cytoplasmic domain, (semaphorin) 4C
Plscr2	-0.764422	0.000142813	0.00444732	down	ENSMUSG00000032372	phospholipid scramblase 2
Tgtp1	-1.17636	0.000143298	0.00445059	down	ENSMUSG00000078922	T cell specific GTPase 1
Il1rl1	1.91322	0.000144071	0.00446276	up	ENSMUSG00000026069	interleukin 1 receptor-like 1
Synpo	-0.829969	0.000144519	0.00446484	down	ENSMUSG00000043079	synaptopodin
Arhgef12	-0.775391	0.000148706	0.00449923	down	ENSMUSG00000059495	Rho guanine nucleotide exchange factor (GEF) 12
Clcn5	1.65373	0.000148216	0.00449923	up	ENSMUSG00000004317	chloride channel 5
Cox5b	0.49615	0.000147353	0.00449923	up	ENSMUSG00000061518	cytochrome c oxidase subunit Vb
Egfl7	-0.850235	0.000148431	0.00449923	down	ENSMUSG00000026921	EGF-like domain 7
Esam	-0.894888	0.00014684	0.00449923	down	ENSMUSG00000001946	endothelial cell-specific adhesion molecule
Nbea	-1.05538	0.000148112	0.00449923	down	ENSMUSG00000027799	neurobeachin
Scarb1	-0.992216	0.00014631	0.00449923	down	ENSMUSG00000037936	scavenger receptor class B, member 1
St6galnac3	-1.1597	0.000146671	0.00449923	down	ENSMUSG00000052544	ST6 (alpha-N-acetyl-neuraminyl-2,3-beta-galactosyl-1,3)-N-acetylgalactosaminide alpha-2,6-sialyltransferase 3
Egfr	1.67007	0.00015157	0.00457404	up	ENSMUSG00000020122	epidermal growth factor receptor
Ccdc88c	-1.12671	0.000152234	0.0045823	down	ENSMUSG00000021182	coiled-coil domain containing 88C
Rhobtb1	-0.584048	0.000152734	0.00458554	down	ENSMUSG00000019944	Rho-related BTB domain containing 1
Tnfaip1	-0.702757	0.000155012	0.00464204	down	ENSMUSG00000017615	tumor necrosis factor, alpha-induced protein 1 (endothelial)
Arhgap4	1.68634	0.000155551	0.0046463	up	ENSMUSG00000031389	Rho GTPase activating protein 4
Slc16a3	0.97338	0.000158515	0.00472277	up	ENSMUSG00000025161	solute carrier family 16 (monocarboxylic acid transporters), member 3
Pepd	0.839256	0.000160806	0.00477887	up	ENSMUSG00000063931	peptidase D
Btbd3	-0.870238	0.000163162	0.00483663	down	ENSMUSG00000062098	BTB (POZ) domain containing 3
AW551984	1.88282	0.000163985	0.00484875	up	ENSMUSG00000038112	expressed sequence AW551984
Gpr116	-1.05673	0.000164979	0.00486583	down	-	-
Tlr2	1.22377	0.00016567	0.00487394	up	ENSMUSG00000027995	toll-like receptor 2
Cpne7	-1.2414	0.000166418	0.00487669	down	ENSMUSG00000034796	copine VII
Gimap8	-0.864527	0.000166596	0.00487669	down	ENSMUSG00000064262	GTPase, IMAP family member 8
Arhgef10l	1.23315	0.000167879	0.00488979	up	ENSMUSG00000040964	Rho guanine nucleotide exchange factor (GEF) 10-like
Iqgap3	-0.654534	0.000167619	0.00488979	down	ENSMUSG00000028068	IQ motif containing GTPase activating protein 3
Nrap	1.81417	0.000170564	0.00495566	up	ENSMUSG00000049134	nebulin-related anchoring protein
Thsd1	-0.98624	0.000171388	0.0049673	down	ENSMUSG00000031480	thrombospondin, type I, domain 1
4930503L19Rik	-0.570568	0.000172596	0.00497552	down	ENSMUSG00000044906	RIKEN cDNA 4930503L19 gene
Crybg3	-0.74556	0.000172947	0.00497552	down	ENSMUSG00000022723	beta-gamma crystallin domain containing 3
Gabarap	0.613737	0.000172368	0.00497552	up	ENSMUSG00000018567	gamma-aminobutyric acid receptor associated protein
5430435G22Rik	1.62119	0.000175037	0.00501421	up	ENSMUSG00000052688	RIKEN cDNA 5430435G22 gene
Prickle1	-0.808217	0.000175148	0.00501421	down	ENSMUSG00000036158	prickle homolog 1 (Drosophila)
Clic5	-0.99515	0.000175814	0.00501678	down	ENSMUSG00000023959	chloride intracellular channel 5
Sync	1.86972	0.000176095	0.00501678	up	ENSMUSG00000001333	syncoilin
Clybl	1.21508	0.000177935	0.00503697	up	ENSMUSG00000025545	citrate lyase beta like
Mmp15	-1.1801	0.000178094	0.00503697	down	ENSMUSG00000031790	matrix metallopeptidase 15
Vash1	-0.963345	0.000177518	0.00503697	down	ENSMUSG00000021256	vasohibin 1
Gsn	1.53822	0.000179665	0.00504484	up	ENSMUSG00000026879	gelsolin
Isoc2a	0.745879	0.000178854	0.00504484	up	ENSMUSG00000086784	isochorismatase domain containing 2a
Pdgfd	-0.941818	0.000179511	0.00504484	down	ENSMUSG00000032006	platelet-derived growth factor, D polypeptide
Mlec	1.18077	0.00018203	0.00509902	up	ENSMUSG00000048578	malectin
Syt12	1.92642	0.000183305	0.00512248	up	ENSMUSG00000049303	synaptotagmin XII
Dap	1.01317	0.000186481	0.00519882	up	ENSMUSG00000039168	death-associated protein
Cdc42ep2	-0.782711	0.000187797	0.00522306	down	ENSMUSG00000045664	CDC42 effector protein (Rho GTPase binding) 2
Ccng1	0.448315	0.000189136	0.00523708	up	ENSMUSG00000020326	cyclin G1
Iigp1	-1.25131	0.000189195	0.00523708	down	ENSMUSG00000054072	interferon inducible GTPase 1
Mb	1.91881	0.000190412	0.00524595	up	ENSMUSG00000018893	myoglobin
Stk32c	-1.04777	0.000190157	0.00524595	down	ENSMUSG00000015981	serine/threonine kinase 32C
Wbscr17	1.77969	0.000191265	0.00525708	up	ENSMUSG00000034040	Williams-Beuren syndrome chromosome region 17 homolog (human)
Apbb2	-0.85371	0.000195247	0.00531662	down	ENSMUSG00000029207	amyloid beta (A4) precursor protein-binding, family B, member 2
Ctnnbip1	-0.766297	0.000195208	0.00531662	down	ENSMUSG00000028988	catenin beta interacting protein 1
Matn3	1.91999	0.000194078	0.00531662	up	ENSMUSG00000020583	matrilin 3
Rasgrp3	-0.999369	0.000194936	0.00531662	down	ENSMUSG00000071042	RAS, guanyl releasing protein 3
Nepn	-1.15595	0.000198238	0.00538554	down	ENSMUSG00000038624	nephrocan
Phf21b	-1.09368	0.00019887	0.0053902	down	ENSMUSG00000016624	PHD finger protein 21B
Irf5	1.73101	0.000199859	0.0054045	up	ENSMUSG00000029771	interferon regulatory factor 5
C1qtnf9	-1.08209	0.000201584	0.00543859	down	ENSMUSG00000071347	C1q and tumor necrosis factor related protein 9
Stap2	-0.761983	0.000202265	0.00544442	down	ENSMUSG00000038781	signal transducing adaptor family member 2
Gnb4	-0.491473	0.000202787	0.00544594	down	ENSMUSG00000027669	guanine nucleotide binding protein (G protein), beta 4
Lama4	-0.760252	0.000203275	0.00544657	down	ENSMUSG00000019846	laminin, alpha 4
Atp10d	-0.89029	0.000204157	0.00545771	down	ENSMUSG00000046808	ATPase, class V, type 10D
Pacs2	0.558362	0.00020547	0.0054803	up	ENSMUSG00000021143	phosphofurin acidic cluster sorting protein 2
Mid2	-0.845639	0.000206726	0.00550126	down	ENSMUSG00000000266	midline 2
Lmo7	-0.878973	0.000208275	0.00552992	down	ENSMUSG00000033060	LIM domain only 7
4930402H24Rik	-0.845425	0.000210383	0.00557326	down	ENSMUSG00000027309	RIKEN cDNA 4930402H24 gene
Smarcd1	-0.61116	0.000211451	0.0055889	down	ENSMUSG00000023018	SWI/SNF related, matrix associated, actin dependent regulator of chromatin, subfamily d, member 1
Chst15	-0.846496	0.00021288	0.0056112	down	ENSMUSG00000030930	carbohydrate (N-acetylgalactosamine 4-sulfate 6-O) sulfotransferase 15
Cit	-1.06712	0.000213253	0.0056112	down	ENSMUSG00000029516	citron
Gpr132	1.54132	0.000215012	0.00564479	up	ENSMUSG00000021298	G protein-coupled receptor 132
Bcl2a1d	1.69336	0.000215617	0.00564801	up	ENSMUSG00000099974	B cell leukemia/lymphoma 2 related protein A1d
Echdc2	1.89979	0.000218588	0.00571305	up	ENSMUSG00000028601	enoyl Coenzyme A hydratase domain containing 2
Mfng	-0.751496	0.000220243	0.00574347	down	ENSMUSG00000018169	MFNG O-fucosylpeptide 3-beta-N-acetylglucosaminyltransferase
Acacb	-1.05346	0.000222021	0.00577698	down	ENSMUSG00000042010	acetyl-Coenzyme A carboxylase beta
Pdcd2	1.07202	0.000225828	0.00585003	up	ENSMUSG00000014771	programmed cell death 2
Zfp820	-0.952936	0.00022576	0.00585003	down	ENSMUSG00000069743	zinc finger protein 820
Ly6c1	-0.814298	0.000227342	0.00587627	down	ENSMUSG00000079018	lymphocyte antigen 6 complex, locus C1
B4galnt1	1.56896	0.000229662	0.00592315	up	ENSMUSG00000006731	beta-1,4-N-acetyl-galactosaminyl transferase 1
P2ry2	-0.825202	0.00023057	0.00593351	down	ENSMUSG00000032860	purinergic receptor P2Y, G-protein coupled 2
Ift122	-0.75213	0.000236149	0.00606374	down	ENSMUSG00000030323	intraflagellar transport 122
9930013L23Rik	1.8642	0.000238521	0.0060979	up	-	-
Klf7	-1.21416	0.000238493	0.0060979	down	ENSMUSG00000025959	Kruppel-like factor 7 (ubiquitous)
Pced1b	-0.865965	0.000239109	0.00609962	down	ENSMUSG00000044250	PC-esterase domain containing 1B
Cd34	-0.848739	0.000240149	0.00611284	down	ENSMUSG00000016494	CD34 antigen
Phactr2	-0.735192	0.000241136	0.00612464	down	ENSMUSG00000062866	phosphatase and actin regulator 2
Arhgef15	-0.929251	0.000243624	0.00614782	down	ENSMUSG00000052921	Rho guanine nucleotide exchange factor (GEF) 15
Klhl3	-1.22256	0.000242995	0.00614782	down	ENSMUSG00000014164	kelch-like 3
Tmem97	1.22666	0.00024357	0.00614782	up	ENSMUSG00000037278	transmembrane protein 97
Nhsl1	-0.931258	0.000244372	0.00615344	down	ENSMUSG00000039835	NHS-like 1
Pde2a	-0.729297	0.000244924	0.00615412	down	ENSMUSG00000030653	phosphodiesterase 2A, cGMP-stimulated
Ccm2l	-0.910615	0.000247222	0.00618531	down	ENSMUSG00000027474	cerebral cavernous malformation 2-like
Nid2	-0.901435	0.000247217	0.00618531	down	ENSMUSG00000021806	nidogen 2
Rassf9	-0.947696	0.000248719	0.0062095	down	ENSMUSG00000044921	Ras association (RalGDS/AF-6) domain family (N-terminal) member 9
Rapgef2	-0.829885	0.000249774	0.00622256	down	ENSMUSG00000062232	Rap guanine nucleotide exchange factor (GEF) 2
Arhgef5	-0.991942	0.000251509	0.00625249	down	ENSMUSG00000033542	Rho guanine nucleotide exchange factor (GEF) 5
Lamc1	-0.720243	0.000252622	0.00626684	down	ENSMUSG00000026478	laminin, gamma 1
Cd86	1.69379	0.000263608	0.00645364	up	ENSMUSG00000022901	CD86 antigen
Dst	-0.855918	0.000263935	0.00645364	down	ENSMUSG00000026131	dystonin
Hmcn1	-1.15111	0.000264471	0.00645364	down	ENSMUSG00000066842	hemicentin 1
Hrct1	-0.985458	0.000262209	0.00645364	down	ENSMUSG00000071001	histidine rich carboxyl terminus 1
Ostc	0.929062	0.000265112	0.00645364	up	ENSMUSG00000041084	oligosaccharyltransferase complex subunit
Plek	1.46867	0.000261142	0.00645364	up	ENSMUSG00000020120	pleckstrin
Rbpms	-0.706982	0.000263576	0.00645364	down	ENSMUSG00000031586	RNA binding protein gene with multiple splicing
Zfp366	-1.16634	0.000264626	0.00645364	down	ENSMUSG00000050919	zinc finger protein 366
Zfp711	-1.28168	0.000264669	0.00645364	down	ENSMUSG00000025529	zinc finger protein 711
Cela1	1.78808	0.000267536	0.00649913	up	ENSMUSG00000023031	chymotrypsin-like elastase family, member 1
Hmbox1	-0.853842	0.00027134	0.0065779	down	ENSMUSG00000021972	homeobox containing 1
Anxa1	1.07293	0.000271914	0.00657818	up	ENSMUSG00000024659	annexin A1
Agtr2	1.79665	0.000274589	0.00660493	up	ENSMUSG00000068122	angiotensin II receptor, type 2
Pcdh17	-1.19458	0.000275276	0.00660493	down	ENSMUSG00000035566	protocadherin 17
Rai2	1.6767	0.000274906	0.00660493	up	ENSMUSG00000043518	retinoic acid induced 2
Sipa1l1	-0.607194	0.000275139	0.00660493	down	ENSMUSG00000042700	signal-induced proliferation-associated 1 like 1
Sult1a1	-0.572944	0.000276114	0.00661148	down	ENSMUSG00000030711	sulfotransferase family 1A, phenol-preferring, member 1
Gpr35	1.27856	0.000278603	0.00665748	up	ENSMUSG00000026271	G protein-coupled receptor 35
Ccser2	-0.72542	0.000279721	0.00666624	down	ENSMUSG00000058690	coiled-coil serine rich 2
Kdr	-1.18198	0.000280109	0.00666624	down	ENSMUSG00000062960	kinase insert domain protein receptor
Zdhhc8	-0.402538	0.000282333	0.00670556	down	ENSMUSG00000060166	zinc finger, DHHC domain containing 8
Colec12	1.1437	0.000284764	0.0067496	up	ENSMUSG00000036103	collectin sub-family member 12
Mphosph9	-0.674571	0.000287215	0.00679394	down	ENSMUSG00000038126	M-phase phosphoprotein 9
Tet3	-0.660243	0.000289155	0.00682604	down	ENSMUSG00000034832	tet methylcytosine dioxygenase 3
2900026A02Rik	-0.803079	0.000289997	0.00683215	down	ENSMUSG00000051339	RIKEN cDNA 2900026A02 gene
Pik3r3	-0.94941	0.000290857	0.00683865	down	ENSMUSG00000028698	phosphatidylinositol 3 kinase, regulatory subunit, polypeptide 3 (p55)
Frmd4a	-0.687382	0.000294919	0.00690642	down	ENSMUSG00000026657	FERM domain containing 4A
Znrf1	-0.544171	0.000294642	0.00690642	down	ENSMUSG00000033545	zinc and ring finger 1
Lims2	-1.03649	0.000297335	0.00693525	down	ENSMUSG00000024395	LIM and senescent cell antigen like domains 2
Scx	1.85924	0.000297156	0.00693525	up	ENSMUSG00000034161	scleraxis
Dnm3	-0.942153	0.000299485	0.00696654	down	ENSMUSG00000040265	dynamin 3
Tjp1	-0.944172	0.000299866	0.00696654	down	ENSMUSG00000030516	tight junction protein 1
Flnb	-0.912995	0.00030303	0.0070261	down	ENSMUSG00000025278	filamin, beta
Depdc7	1.68867	0.000307172	0.00710806	up	ENSMUSG00000027173	DEP domain containing 7
8430427H17Rik	-0.934923	0.000311229	0.00713545	down	ENSMUSG00000061411	nucleolar protein 4-like
Aldoa	0.459531	0.000310826	0.00713545	up	ENSMUSG00000030695	aldolase A, fructose-bisphosphate
Itpkb	-0.86132	0.000309616	0.00713545	down	ENSMUSG00000038855	inositol 1,4,5-trisphosphate 3-kinase B
Nol3	1.70771	0.000311403	0.00713545	up	ENSMUSG00000014776	nucleolar protein 3 (apoptosis repressor with CARD domain)
Stox2	-0.922172	0.000309635	0.00713545	down	ENSMUSG00000038143	storkhead box 2
Card10	-0.980523	0.000313484	0.00716644	down	ENSMUSG00000033170	caspase recruitment domain family, member 10
Hfe2	1.84531	0.000314591	0.00716644	up	ENSMUSG00000038403	hemochromatosis type 2 (juvenile) (human homolog)
Meis1	1.5349	0.000314233	0.00716644	up	ENSMUSG00000020160	Meis homeobox 1
Sdhb	0.543798	0.000316448	0.00719474	up	ENSMUSG00000009863	succinate dehydrogenase complex, subunit B, iron sulfur (Ip)
Steap2	1.75714	0.000318757	0.00723318	up	ENSMUSG00000015653	six transmembrane epithelial antigen of prostate 2
Atp11a	-0.615487	0.00032051	0.0072589	down	ENSMUSG00000031441	ATPase, class VI, type 11A
Notch4	-0.985045	0.000322383	0.00728723	down	ENSMUSG00000015468	notch 4
Tom1l2	-0.580389	0.000323361	0.00729524	down	ENSMUSG00000000538	target of myb1-like 2 (chicken)
Chst1	-0.704022	0.000328371	0.00739402	down	ENSMUSG00000027221	carbohydrate (keratan sulfate Gal-6) sulfotransferase 1
Cuta	0.577962	0.000331709	0.00744057	up	ENSMUSG00000024194	cutA divalent cation tolerance homolog (E. coli)
Lama5	-1.00258	0.000331252	0.00744057	down	ENSMUSG00000015647	laminin, alpha 5
Cav1	-0.959237	0.000338903	0.00751556	down	ENSMUSG00000007655	caveolin 1, caveolae protein
Derl1	0.482999	0.00033635	0.00751556	up	ENSMUSG00000022365	Der1-like domain family, member 1
Fam124b	-1.16502	0.000337906	0.00751556	down	ENSMUSG00000043230	family with sequence similarity 124, member B
Fndc3c1	1.76201	0.000336356	0.00751556	up	ENSMUSG00000033737	fibronectin type III domain containing 3C1
Mum1l1	1.83236	0.000337024	0.00751556	up	ENSMUSG00000042515	melanoma associated antigen (mutated) 1-like 1
Nova1	1.82941	0.000338498	0.00751556	up	ENSMUSG00000021047	neuro-oncological ventral antigen 1
Tie1	-0.93158	0.00033965	0.00751788	down	ENSMUSG00000033191	tyrosine kinase with immunoglobulin-like and EGF-like domains 1
Jsrp1	1.79552	0.000341205	0.00753806	up	ENSMUSG00000020216	junctional sarcoplasmic reticulum protein 1
Fzd4	-0.935382	0.000343427	0.0075614	down	ENSMUSG00000049791	frizzled homolog 4 (Drosophila)
Gimap4	-0.925626	0.000343553	0.0075614	down	ENSMUSG00000054435	GTPase, IMAP family member 4
Pcdhgb2	-0.908312	0.000345916	0.00759913	down	ENSMUSG00000102748	protocadherin gamma subfamily B, 2
H6pd	0.603816	0.000346701	0.0076021	up	ENSMUSG00000028980	hexose-6-phosphate dehydrogenase (glucose 1-dehydrogenase)
Dysf	-0.889406	0.000349379	0.007645	down	ENSMUSG00000033788	dysferlin
Pgm2	0.644967	0.000349963	0.007645	up	ENSMUSG00000025791	phosphoglucomutase 2
Cables2	-0.615245	0.000351915	0.00764865	down	ENSMUSG00000038990	CDK5 and Abl enzyme substrate 2
Pkp2	1.82782	0.000352743	0.00764865	up	ENSMUSG00000041957	plakophilin 2
Ptrf	-0.707536	0.000351535	0.00764865	down	ENSMUSG00000004044	polymerase I and transcript release factor
Usmg5	0.579861	0.000352097	0.00764865	up	ENSMUSG00000071528	upregulated during skeletal muscle growth 5
Psd4	1.68993	0.00035396	0.00766085	up	ENSMUSG00000026979	pleckstrin and Sec7 domain containing 4
Atg9b	-1.18087	0.000357976	0.00770577	down	ENSMUSG00000038295	autophagy related 9B
Fam126a	-0.616867	0.00035694	0.00770577	down	ENSMUSG00000028995	family with sequence similarity 126, member A
Lphn2	-0.960686	0.000358668	0.00770577	down	-	-
Siglece	1.73324	0.00035829	0.00770577	up	ENSMUSG00000030474	sialic acid binding Ig-like lectin E
Dock4	-0.984806	0.000360141	0.00772324	down	ENSMUSG00000035954	dedicator of cytokinesis 4
Selplg	1.65672	0.000361999	0.00774891	up	ENSMUSG00000048163	selectin, platelet (p-selectin) ligand
Mboat1	1.63475	0.000365056	0.00778587	up	ENSMUSG00000038732	membrane bound O-acyltransferase domain containing 1
Thsd7a	-1.13393	0.000364711	0.00778587	down	ENSMUSG00000032625	thrombospondin, type I, domain containing 7A
Ppp1r13b	-0.991671	0.000369617	0.00786882	down	ENSMUSG00000021285	protein phosphatase 1, regulatory (inhibitor) subunit 13B
Fam102b	0.606936	0.000371333	0.007891	up	ENSMUSG00000040339	family with sequence similarity 102, member B
Jam2	-0.889211	0.000372217	0.00789544	down	ENSMUSG00000053062	junction adhesion molecule 2
Atp5j2	0.487255	0.000374891	0.00792347	up	ENSMUSG00000038690	ATP synthase, H+ transporting, mitochondrial F0 complex, subunit F2
Cox8a	0.514438	0.000374611	0.00792347	up	ENSMUSG00000035885	cytochrome c oxidase subunit VIIIa
Dkk3	1.42615	0.000379034	0.00798221	up	ENSMUSG00000030772	dickkopf homolog 3 (Xenopus laevis)
Rhoq	1.07954	0.000378897	0.00798221	up	ENSMUSG00000024143	ras homolog gene family, member Q
9430020K01Rik	-0.869943	0.000381935	0.00801447	down	ENSMUSG00000033960	RIKEN cDNA 9430020K01 gene
H2-DMb1	1.65692	0.000381415	0.00801447	up	ENSMUSG00000079547	histocompatibility 2, class II, locus Mb1
Rac2	1.63061	0.000385003	0.00806439	up	ENSMUSG00000033220	RAS-related C3 botulinum substrate 2
Nr5a2	-1.25309	0.0003892	0.00813776	down	ENSMUSG00000026398	nuclear receptor subfamily 5, group A, member 2
Sla	1.70335	0.000390561	0.00815165	up	ENSMUSG00000022372	src-like adaptor
Lix1	1.82562	0.000394877	0.00822708	up	ENSMUSG00000047786	limb expression 1 homolog (chicken)
Spcs2	0.571599	0.000396973	0.00825606	up	ENSMUSG00000035227	signal peptidase complex subunit 2 homolog (S. cerevisiae)
Smim3	1.14791	0.000398468	0.00827244	up	ENSMUSG00000038059	small integral membrane protein 3
Arhgap24	1.47763	0.000401371	0.00830327	up	ENSMUSG00000057315	Rho GTPase activating protein 24
Cav2	-0.854183	0.000400944	0.00830327	down	ENSMUSG00000000058	caveolin 2
Dock9	-0.923896	0.00040498	0.00834844	down	ENSMUSG00000025558	dedicator of cytokinesis 9
Ppm1f	-0.874592	0.000404977	0.00834844	down	ENSMUSG00000026181	protein phosphatase 1F (PP2C domain containing)
Igf2bp2	1.43571	0.00041005	0.00843808	up	ENSMUSG00000033581	insulin-like growth factor 2 mRNA binding protein 2
Spns2	-0.937349	0.000412007	0.00846348	down	ENSMUSG00000040447	spinster homolog 2
Fyn	-0.669754	0.000413832	0.00846428	down	ENSMUSG00000019843	Fyn proto-oncogene
Ncf4	1.67266	0.000414214	0.00846428	up	ENSMUSG00000071715	neutrophil cytosolic factor 4
Pde9a	-0.79814	0.000412843	0.00846428	down	ENSMUSG00000041119	phosphodiesterase 9A
Fgd3	1.61756	0.000416097	0.00847464	up	ENSMUSG00000037946	FYVE, RhoGEF and PH domain containing 3
Rab15	1.65806	0.000416169	0.00847464	up	ENSMUSG00000021062	RAB15, member RAS oncogene family
Rbm20	1.72492	0.000417542	0.00848784	up	ENSMUSG00000043639	RNA binding motif protein 20
Casz1	-0.92544	0.000421594	0.00854056	down	ENSMUSG00000028977	castor zinc finger 1
Cttnbp2	-1.10932	0.000421318	0.00854056	down	ENSMUSG00000000416	cortactin binding protein 2
Il11ra1	0.94767	0.00042403	0.00857508	up	ENSMUSG00000073889	interleukin 11 receptor, alpha chain 1
Ssu2	-1.06755	0.000426052	0.00860112	down	ENSMUSG00000034387	ssu-2 homolog (C. elegans)
Ldb2	-1.00988	0.000433623	0.00873888	down	ENSMUSG00000039706	LIM domain binding 2
Arap3	-0.929971	0.000435436	0.00876035	down	ENSMUSG00000024451	ArfGAP with RhoGAP domain, ankyrin repeat and PH domain 3
Zbed3	-0.649714	0.000437264	0.00878204	down	ENSMUSG00000041995	zinc finger, BED domain containing 3
Dsg2	-1.79484	0.00043918	0.00880541	down	ENSMUSG00000044393	desmoglein 2
Caskin2	-0.874634	0.000443067	0.00886815	down	ENSMUSG00000034471	CASK-interacting protein 2
Ceacam1	-1.22557	0.000444776	0.00888716	down	ENSMUSG00000074272	carcinoembryonic antigen-related cell adhesion molecule 1
Epha3	1.776	0.000447335	0.00889277	up	ENSMUSG00000052504	Eph receptor A3
Hip1	-0.651098	0.000445953	0.00889277	down	ENSMUSG00000039959	huntingtin interacting protein 1
Zfp385a	1.27553	0.000446767	0.00889277	up	ENSMUSG00000000552	zinc finger protein 385A
Qpct	1.39775	0.000451293	0.00895625	up	ENSMUSG00000024084	glutaminyl-peptide cyclotransferase (glutaminyl cyclase)
Pdzrn3	1.68229	0.000457342	0.00904564	up	ENSMUSG00000035357	PDZ domain containing RING finger 3
Tacc2	-0.733757	0.000456636	0.00904564	down	ENSMUSG00000030852	transforming, acidic coiled-coil containing protein 2
Acsl6	1.73666	0.00045951	0.00906439	up	ENSMUSG00000020333	acyl-CoA synthetase long-chain family member 6
Ubr7	-0.52181	0.000459838	0.00906439	down	ENSMUSG00000041712	ubiquitin protein ligase E3 component n-recognin 7 (putative)
Pcdhb16	-0.849236	0.000461604	0.0090839	down	ENSMUSG00000047910	protocadherin beta 16
Cacna1s	1.80375	0.000462674	0.00908969	up	ENSMUSG00000026407	calcium channel, voltage-dependent, L type, alpha 1S subunit
Unc13b	-0.977905	0.000466245	0.0091445	down	ENSMUSG00000028456	unc-13 homolog B (C. elegans)
Erc1	-0.629439	0.000467354	0.00915092	down	ENSMUSG00000030172	ELKS/RAB6-interacting/CAST family member 1
Fnip1	0.600626	0.000471195	0.00920123	up	ENSMUSG00000035992	folliculin interacting protein 1
Prickle3	-0.8436	0.000471948	0.00920123	down	ENSMUSG00000031145	prickle homolog 3 (Drosophila)
Vimp	0.940753	0.000472281	0.00920123	up	ENSMUSG00000075701	VCP-interacting membrane protein
Cep192	-0.608695	0.000473522	0.00921008	down	ENSMUSG00000024542	centrosomal protein 192
Ndufb8	0.646439	0.000476001	0.00924294	up	ENSMUSG00000025204	NADH dehydrogenase (ubiquinone) 1 beta subcomplex 8
Krt222	-1.21072	0.000477657	0.00925975	down	ENSMUSG00000035849	keratin 222
Col23a1	1.13575	0.000480632	0.00930201	up	ENSMUSG00000063564	collagen, type XXIII, alpha 1
Anxa4	0.91776	0.00048257	0.00930875	up	ENSMUSG00000029994	annexin A4
Pvrl2	-0.896244	0.000482199	0.00930875	down	ENSMUSG00000062300	poliovirus receptor-related 2
Txndc5	1.18905	0.000490433	0.00944486	up	ENSMUSG00000038991	thioredoxin domain containing 5
Tbx15	1.63864	0.000497816	0.00957131	up	ENSMUSG00000027868	T-box 15
Adamts9	-1.10878	0.000503032	0.00965573	down	ENSMUSG00000030022	a disintegrin-like and metallopeptidase (reprolysin type) with thrombospondin type 1 motif, 9
Panx1	1.11681	0.000505922	0.00969532	up	ENSMUSG00000031934	pannexin 1
Sox8	1.73303	0.000509071	0.00973973	up	ENSMUSG00000024176	SRY (sex determining region Y)-box 8
Lrrc8a	-0.539033	0.000510693	0.00975483	down	ENSMUSG00000007476	leucine rich repeat containing 8A
Arl4c	1.08494	0.000517049	0.00983026	up	ENSMUSG00000049866	ADP-ribosylation factor-like 4C
Card9	1.59874	0.000516403	0.00983026	up	ENSMUSG00000026928	caspase recruitment domain family, member 9
Fgfrl1	0.859107	0.000518001	0.00983026	up	ENSMUSG00000008090	fibroblast growth factor receptor-like 1
Itgb5	1.29789	0.000517482	0.00983026	up	ENSMUSG00000022817	integrin beta 5
Gna11	-0.503455	0.00052403	0.00992859	down	ENSMUSG00000034781	guanine nucleotide binding protein, alpha 11
Arpp21	1.7862	0.000525225	0.00993515	up	ENSMUSG00000032503	cyclic AMP-regulated phosphoprotein, 21
Ryr3	1.52563	0.000529176	0.00999374	up	ENSMUSG00000057378	ryanodine receptor 3
Popdc3	1.78461	0.000530501	0.0100026	up	ENSMUSG00000019848	popeye domain containing 3
Anapc1	-0.45036	0.000533228	0.0100057	down	ENSMUSG00000014355	anaphase promoting complex subunit 1
Arhgap31	-0.872445	0.000533195	0.0100057	down	ENSMUSG00000022799	Rho GTPase activating protein 31
Pcdhgc4	-1.08775	0.00053162	0.0100057	down	ENSMUSG00000023036	protocadherin gamma subfamily A, 8
Cd52	1.60326	0.00053502	0.0100233	up	ENSMUSG00000000682	CD52 antigen
Ccl22	1.65937	0.000537197	0.0100284	up	ENSMUSG00000031779	chemokine (C-C motif) ligand 22
Flt3	1.70011	0.000537394	0.0100284	up	ENSMUSG00000042817	FMS-like tyrosine kinase 3
Piezo1	-0.792952	0.000537861	0.0100284	down	ENSMUSG00000014444	piezo-type mechanosensitive ion channel component 1
S100a4	1.25211	0.000545782	0.0101599	up	ENSMUSG00000001020	S100 calcium binding protein A4
Kif13a	-0.67206	0.000556302	0.0103393	down	ENSMUSG00000021375	kinesin family member 13A
Mpzl1	-0.744842	0.000557315	0.0103417	down	ENSMUSG00000026566	myelin protein zero-like 1
Sncaip	-0.827985	0.000566746	0.0105	down	ENSMUSG00000024534	synuclein, alpha interacting protein (synphilin)
Cdh23	-0.967494	0.000570866	0.010543	down	ENSMUSG00000012819	cadherin 23 (otocadherin)
Lyz1	1.67716	0.000570459	0.010543	up	ENSMUSG00000069515	lysozyme 1
Pecam1	-0.979315	0.000571804	0.0105437	down	ENSMUSG00000020717	platelet/endothelial cell adhesion molecule 1
Ptp4a3	-0.702255	0.000575414	0.0105936	down	ENSMUSG00000059895	protein tyrosine phosphatase 4a3
Tmcc3	-0.796093	0.000576458	0.0105962	down	ENSMUSG00000020023	transmembrane and coiled coil domains 3
Dip2a	-0.512128	0.000584562	0.0107184	down	ENSMUSG00000020231	DIP2 disco-interacting protein 2 homolog A (Drosophila)
Mdm4	-0.597355	0.000584942	0.0107184	down	ENSMUSG00000054387	transformed mouse 3T3 cell double minute 4
Tmem8	1.65677	0.000588649	0.0107527	up	ENSMUSG00000024180	transmembrane protein 8 (five membrane-spanning domains)
Trim6	-1.2272	0.000588004	0.0107527	down	ENSMUSG00000072244	tripartite motif-containing 6
Gpr183	1.67202	0.000595188	0.0108552	up	ENSMUSG00000051212	G protein-coupled receptor 183
Bri3bp	1.17587	0.000596386	0.0108602	up	ENSMUSG00000037905	Bri3 binding protein
Kif26b	1.59319	0.00059749	0.0108634	up	ENSMUSG00000026494	kinesin family member 26B
Cd82	1.00939	0.000605736	0.0109919	up	ENSMUSG00000027215	CD82 antigen
Col19a1	1.75803	0.000606438	0.0109919	up	ENSMUSG00000026141	collagen, type XIX, alpha 1
Fcna	1.7581	0.000612303	0.0110811	up	ENSMUSG00000026938	ficolin A
Limch1	-0.99456	0.000615006	0.0111128	down	ENSMUSG00000037736	LIM and calponin homology domains 1
D830031N03Rik	-1.00883	0.000621554	0.0112138	down	-	-
Arsi	1.60068	0.000627499	0.0112664	up	ENSMUSG00000036412	arylsulfatase i
Mmgt2	0.899034	0.000628055	0.0112664	up	ENSMUSG00000048497	membrane magnesium transporter 2
Tram1	0.432829	0.000628315	0.0112664	up	ENSMUSG00000025935	translocating chain-associating membrane protein 1
Tspan13	-0.779732	0.000626094	0.0112664	down	ENSMUSG00000020577	tetraspanin 13
Cox16	0.782881	0.000632164	0.0113181	up	ENSMUSG00000091803	cytochrome c oxidase assembly protein 16
Il20rb	-1.01725	0.000638269	0.0113925	down	ENSMUSG00000044244	interleukin 20 receptor beta
Sik3	-0.475282	0.000637571	0.0113925	down	ENSMUSG00000034135	SIK family kinase 3
Igsf3	1.38813	0.000640192	0.0114094	up	ENSMUSG00000042035	immunoglobulin superfamily, member 3
Atrx	-0.648227	0.000646839	0.0115104	down	ENSMUSG00000031229	alpha thalassemia/mental retardation syndrome X-linked homolog (human)
Tecr	0.463845	0.000652995	0.0116023	up	ENSMUSG00000031708	trans-2,3-enoyl-CoA reductase
Mtus1	-0.588419	0.000662254	0.011749	down	ENSMUSG00000045636	mitochondrial tumor suppressor 1
Cobl	1.70889	0.000663966	0.0117615	up	ENSMUSG00000020173	cordon-bleu WH2 repeat
Sept5	1.29354	0.000668247	0.0118017	up	ENSMUSG00000072214	septin 5
Tbx3	-0.852468	0.000667336	0.0118017	down	ENSMUSG00000018604	T-box 3
Ncoa7	-0.581566	0.000671143	0.0118301	down	ENSMUSG00000039697	nuclear receptor coactivator 7
Srpx	1.66153	0.000671877	0.0118301	up	ENSMUSG00000090084	sushi-repeat-containing protein
Stk17b	0.828995	0.00068502	0.0120434	up	ENSMUSG00000026094	serine/threonine kinase 17b (apoptosis-inducing)
Suclg1	0.501069	0.000687713	0.0120726	up	ENSMUSG00000052738	succinate-CoA ligase, GDP-forming, alpha subunit
Cldn15	-0.786688	0.000688845	0.0120744	down	ENSMUSG00000001739	claudin 15
Tmem88	-0.937587	0.000691242	0.0120802	down	ENSMUSG00000045377	transmembrane protein 88
Ttc7	1.38941	0.000690265	0.0120802	up	ENSMUSG00000036918	tetratricopeptide repeat domain 7
Nod2	-0.839663	0.000694301	0.0121156	down	ENSMUSG00000055994	nucleotide-binding oligomerization domain containing 2
Dpep2	1.55124	0.00069619	0.0121305	up	ENSMUSG00000053687	dipeptidase 2
Gpr56	-0.855533	0.000697763	0.0121398	down	-	-
Fndc5	1.73751	0.000700536	0.01217	up	ENSMUSG00000001334	fibronectin type III domain containing 5
Zfp407	-0.685638	0.000702433	0.0121849	down	ENSMUSG00000048410	zinc finger protein 407
Ston1	-0.717916	0.000706155	0.0122313	down	ENSMUSG00000033855	stonin 1
Fam57a	-0.797113	0.000714533	0.0123582	down	ENSMUSG00000069808	family with sequence similarity 57, member A
Lat2	1.57015	0.000727316	0.0125607	up	ENSMUSG00000040751	linker for activation of T cells family, member 2
Mical3	-0.709182	0.000729128	0.0125734	down	ENSMUSG00000003178	microtubule associated monooxygenase, calponin and LIM domain containing 3
Sorbs1	-0.863448	0.000730276	0.0125747	down	ENSMUSG00000025006	sorbin and SH3 domain containing 1
Oxct1	0.668998	0.000739446	0.0126987	up	ENSMUSG00000022186	3-oxoacid CoA transferase 1
Tmem184c	0.851628	0.000739643	0.0126987	up	ENSMUSG00000031617	transmembrane protein 184C
Prkd2	-0.881055	0.000745603	0.0127822	down	ENSMUSG00000041187	protein kinase D2
Crim1	-1.07418	0.000756992	0.012943	down	ENSMUSG00000024074	cysteine rich transmembrane BMP regulator 1 (chordin like)
Lipe	-0.830745	0.000757191	0.012943	down	ENSMUSG00000003123	lipase, hormone sensitive
Ccdc122	1.63955	0.000762808	0.01302	up	ENSMUSG00000034795	coiled-coil domain containing 122
Inadl	1.59069	0.000764677	0.0130329	up	ENSMUSG00000061859	InaD-like (Drosophila)
Arhgap23	-0.750993	0.000772192	0.0131419	down	ENSMUSG00000049807	Rho GTPase activating protein 23
Ikzf1	1.51227	0.000777476	0.0131938	up	ENSMUSG00000018654	IKAROS family zinc finger 1
Syne2	-1.00254	0.000777497	0.0131938	down	ENSMUSG00000063450	spectrin repeat containing, nuclear envelope 2
Ctla2a	-0.605237	0.00078042	0.0132242	down	ENSMUSG00000044258	cytotoxic T lymphocyte-associated protein 2 alpha
Gatsl3	-0.831823	0.000782586	0.0132418	down	ENSMUSG00000020424	GATS protein-like 3
Sgpl1	1.30534	0.000789769	0.013344	up	ENSMUSG00000020097	sphingosine phosphate lyase 1
Hip1r	-0.982107	0.000793985	0.0133959	down	ENSMUSG00000000915	huntingtin interacting protein 1 related
Tal1	-0.91541	0.000795499	0.0134022	down	ENSMUSG00000028717	T cell acute lymphocytic leukemia 1
Dock6	-0.861499	0.00079866	0.0134168	down	ENSMUSG00000032198	dedicator of cytokinesis 6
Tinagl1	-0.891373	0.000797914	0.0134168	down	ENSMUSG00000028776	tubulointerstitial nephritis antigen-like 1
Rpl35a	0.485097	0.000801578	0.0134465	up	ENSMUSG00000060636	ribosomal protein L35A
9530068E07Rik	0.463907	0.000810497	0.0135573	up	ENSMUSG00000036275	RIKEN cDNA 9530068E07 gene
Klhl31	1.72046	0.000809758	0.0135573	up	ENSMUSG00000044938	kelch-like 31
Tnfrsf9	-1.27563	0.000814405	0.0136032	down	ENSMUSG00000028965	tumor necrosis factor receptor superfamily, member 9
Rgs3	-0.915373	0.000824292	0.0137488	down	ENSMUSG00000059810	regulator of G-protein signaling 3
Epha4	-0.879307	0.000829999	0.0138243	down	ENSMUSG00000026235	Eph receptor A4
Ndufa2	0.589903	0.000833464	0.0138623	up	ENSMUSG00000014294	NADH dehydrogenase (ubiquinone) 1 alpha subcomplex, 2
Pmp22	0.722458	0.000836296	0.0138896	up	ENSMUSG00000018217	peripheral myelin protein 22
Cd109	-0.69737	0.000850891	0.014102	down	ENSMUSG00000046186	CD109 antigen
Ido1	-1.38777	0.000851493	0.014102	down	ENSMUSG00000031551	indoleamine 2,3-dioxygenase 1
Prune2	1.23917	0.00085455	0.0141327	up	ENSMUSG00000039126	prune homolog 2 (Drosophila)
Wdr59	-0.609392	0.000863504	0.0142606	down	ENSMUSG00000031959	WD repeat domain 59
Il27ra	-1.05361	0.000865617	0.0142754	down	ENSMUSG00000005465	interleukin 27 receptor, alpha
Pik3r5	1.34683	0.000869951	0.0143252	up	ENSMUSG00000020901	phosphoinositide-3-kinase, regulatory subunit 5, p101
Sorbs2	-0.911207	0.000871088	0.0143252	down	ENSMUSG00000031626	sorbin and SH3 domain containing 2
Fam101b	-0.995932	0.000877542	0.0144111	down	ENSMUSG00000020846	family with sequence similarity 101, member B
Fgr	1.47504	0.000881003	0.0144477	up	ENSMUSG00000028874	Gardner-Rasheed feline sarcoma viral (Fgr) oncogene homolog
Tenm4	1.19231	0.000884777	0.0144893	up	ENSMUSG00000048078	teneurin transmembrane protein 4
Itga3	-0.926359	0.000888258	0.014526	down	ENSMUSG00000001507	integrin alpha 3
Map2k6	-0.923042	0.000891815	0.0145573	down	ENSMUSG00000020623	mitogen-activated protein kinase kinase 6
Sh3bp4	-0.90785	0.000894674	0.0145573	down	ENSMUSG00000036206	SH3-domain binding protein 4
Sh3tc2	-0.960978	0.000893648	0.0145573	down	ENSMUSG00000045629	SH3 domain and tetratricopeptide repeats 2
Snx1	0.422812	0.000895145	0.0145573	up	ENSMUSG00000032382	sorting nexin 1
Itga2	-1.29078	0.00090178	0.0146246	down	ENSMUSG00000015533	integrin alpha 2
Tom1l1	1.31586	0.000901684	0.0146246	up	ENSMUSG00000020541	target of myb1-like 1 (chicken)
Rarg	-0.582601	0.00090314	0.0146264	down	ENSMUSG00000001288	retinoic acid receptor, gamma
Cd244	1.42756	0.00090668	0.0146349	up	ENSMUSG00000004709	CD244 natural killer cell receptor 2B4
Mme	1.60859	0.000907417	0.0146349	up	ENSMUSG00000027820	membrane metallo endopeptidase
Srp9	0.518983	0.000906829	0.0146349	up	ENSMUSG00000026511	signal recognition particle 9
Anxa5	0.525117	0.000911025	0.0146676	up	ENSMUSG00000027712	annexin A5
Fzd2	1.55313	0.00091302	0.0146676	up	ENSMUSG00000050288	frizzled homolog 2 (Drosophila)
Unc5b	-0.664888	0.000913201	0.0146676	down	ENSMUSG00000020099	unc-5 homolog B (C. elegans)
Grap	-0.733921	0.000926515	0.014845	down	ENSMUSG00000004837	GRB2-related adaptor protein
Mum1	-0.474577	0.000926779	0.014845	down	ENSMUSG00000020156	melanoma associated antigen (mutated) 1
Trim56	-0.920129	0.000935231	0.0149599	down	ENSMUSG00000043279	tripartite motif-containing 56
Tmem30b	1.70433	0.000936991	0.0149676	up	ENSMUSG00000034435	transmembrane protein 30B
Arl5c	1.46919	0.00094101	0.0149697	up	ENSMUSG00000038352	ADP-ribosylation factor-like 5C
Csf2ra	1.49496	0.000941201	0.0149697	up	ENSMUSG00000059326	colony stimulating factor 2 receptor, alpha, low-affinity (granulocyte-macrophage)
Dnm3os	1.61831	0.000940483	0.0149697	up	ENSMUSG00000078190	dynamin 3, opposite strand
Podnl1	1.70355	0.000942239	0.0149697	up	ENSMUSG00000012889	podocan-like 1
Caprin2	1.08786	0.000952263	0.0150257	up	ENSMUSG00000030309	caprin family member 2
Gdpd5	-0.739796	0.0009529	0.0150257	down	ENSMUSG00000035314	glycerophosphodiester phosphodiesterase domain containing 5
Got1	0.873776	0.000954746	0.0150257	up	ENSMUSG00000025190	glutamic-oxaloacetic transaminase 1, soluble
Kcnab2	1.57497	0.000953457	0.0150257	up	ENSMUSG00000028931	potassium voltage-gated channel, shaker-related subfamily, beta member 2
Lmo1	-0.944198	0.000954595	0.0150257	down	ENSMUSG00000036111	LIM domain only 1
Snta1	0.885455	0.000949072	0.0150257	up	ENSMUSG00000027488	syntrophin, acidic 1
Ulbp1	-0.977284	0.000951586	0.0150257	down	ENSMUSG00000079685	UL16 binding protein 1
Ank	0.657191	0.00096173	0.0151153	up	ENSMUSG00000022265	progressive ankylosis
Bcorl1	-0.750484	0.000969277	0.015172	down	ENSMUSG00000036959	BCL6 co-repressor-like 1
Efemp2	1.40645	0.000971135	0.015172	up	ENSMUSG00000024909	epidermal growth factor-containing fibulin-like extracellular matrix protein 2
Fam109b	1.37988	0.000971498	0.015172	up	ENSMUSG00000049687	family with sequence similarity 109, member B
Iah1	0.756778	0.000971813	0.015172	up	ENSMUSG00000062054	isoamyl acetate-hydrolyzing esterase 1 homolog (S. cerevisiae)
Terf1	-0.634055	0.000969136	0.015172	down	ENSMUSG00000025925	telomeric repeat binding factor 1
Ebf3	-0.777434	0.000979001	0.0152435	down	ENSMUSG00000010476	early B cell factor 3
Rtp3	-0.983126	0.000978055	0.0152435	down	ENSMUSG00000066319	receptor transporter protein 3
0610007N19Rik	1.44113	0.000985079	0.0152607	up	-	-
Asxl3	-1.47005	0.00098532	0.0152607	down	ENSMUSG00000045215	additional sex combs like 3 (Drosophila)
Galnt6	1.5842	0.000982734	0.0152607	up	ENSMUSG00000037280	UDP-N-acetyl-alpha-D-galactosamine:polypeptide N-acetylgalactosaminyltransferase 6
Vangl1	-0.68005	0.000984748	0.0152607	down	ENSMUSG00000027860	vang-like 1 (van gogh, Drosophila)
Mlkl	-0.638585	0.000989849	0.0152904	down	ENSMUSG00000012519	mixed lineage kinase domain-like
Yes1	-0.794174	0.000989582	0.0152904	down	ENSMUSG00000014932	Yamaguchi sarcoma viral (v-yes) oncogene homolog 1
Slc38a6	0.895773	0.000998091	0.0153772	up	ENSMUSG00000044712	solute carrier family 38, member 6
Ushbp1	-0.921123	0.00099747	0.0153772	down	ENSMUSG00000034911	Usher syndrome 1C binding protein 1
Ggh	0.917406	0.00100308	0.0154337	up	ENSMUSG00000073987	gamma-glutamyl hydrolase
Kcnma1	1.62953	0.00100554	0.0154513	up	ENSMUSG00000063142	potassium large conductance calcium-activated channel, subfamily M, alpha member 1
Nfib	-0.725519	0.00101012	0.0155014	down	ENSMUSG00000008575	nuclear factor I/B
Myo10	-0.755587	0.00101695	0.0155857	down	ENSMUSG00000022272	myosin X
She	-0.997449	0.00102271	0.0156535	down	ENSMUSG00000046280	src homology 2 domain-containing transforming protein E
AA414768	1.41379	0.00103152	0.0157433	up	ENSMUSG00000083307	expressed sequence AA414768
Fam211b	1.67734	0.00103435	0.0157433	up	-	-
Nck1	-0.593154	0.00103503	0.0157433	down	ENSMUSG00000032475	non-catalytic region of tyrosine kinase adaptor protein 1
Nxpe5	1.63136	0.00103568	0.0157433	up	ENSMUSG00000047592	neurexophilin and PC-esterase domain family, member 5
Pir	-0.899393	0.00103665	0.0157433	down	ENSMUSG00000031379	pirin
Spag9	-0.630338	0.00103273	0.0157433	down	ENSMUSG00000020859	sperm associated antigen 9
Arhgap29	-0.871684	0.00105913	0.0160576	down	ENSMUSG00000039831	Rho GTPase activating protein 29
Htr2a	-1.17986	0.00106079	0.0160576	down	ENSMUSG00000034997	5-hydroxytryptamine (serotonin) receptor 2A
Zfp57	-0.648597	0.00106146	0.0160576	down	ENSMUSG00000036036	zinc finger protein 57
Fau	0.39403	0.00106863	0.0161453	up	ENSMUSG00000038274	Finkel-Biskis-Reilly murine sarcoma virus (FBR-MuSV) ubiquitously expressed (fox derived)
Cep85l	-1.15054	0.00107131	0.0161649	down	ENSMUSG00000038594	centrosomal protein 85-like
Plcb4	-0.833084	0.0010791	0.0162615	down	ENSMUSG00000039943	phospholipase C, beta 4
Itpr1	-0.938197	0.00108834	0.0163023	down	ENSMUSG00000030102	inositol 1,4,5-trisphosphate receptor 1
Jak3	-0.662894	0.00108857	0.0163023	down	ENSMUSG00000031805	Janus kinase 3
Npat	-0.513825	0.00108684	0.0163023	down	ENSMUSG00000033054	nuclear protein in the AT region
Npl	1.50064	0.00108877	0.0163023	up	ENSMUSG00000042684	N-acetylneuraminate pyruvate lyase
Tmem167	0.624863	0.00108737	0.0163023	up	ENSMUSG00000012422	transmembrane protein 167
Plekhh2	1.55588	0.00109179	0.0163266	up	ENSMUSG00000040852	pleckstrin homology domain containing, family H (with MyTH4 domain) member 2
Gp49a	1.44532	0.00109532	0.0163392	up	ENSMUSG00000089672	glycoprotein 49 A
Pde8a	-0.758653	0.00109542	0.0163392	down	ENSMUSG00000025584	phosphodiesterase 8A
C230081A13Rik	-0.747475	0.00110215	0.0164187	down	ENSMUSG00000074305	pseudopodium-enriched atypical kinase 1
Gpr4	-0.950622	0.0011123	0.0165402	down	ENSMUSG00000044317	G protein-coupled receptor 4
Relt	0.926155	0.00111455	0.0165402	up	ENSMUSG00000008318	RELT tumor necrosis factor receptor
Was	1.54025	0.00111412	0.0165402	up	ENSMUSG00000031165	Wiskott-Aldrich syndrome homolog (human)
Macf1	-0.695109	0.0011178	0.0165675	down	ENSMUSG00000028649	microtubule-actin crosslinking factor 1
Pnkd	-0.897695	0.00111959	0.016573	down	ENSMUSG00000026179	paroxysmal nonkinesiogenic dyskinesia
1500015O10Rik	1.65978	0.00112231	0.016578	up	ENSMUSG00000026051	RIKEN cDNA 1500015O10 gene
Ptprb	-1.12471	0.00112276	0.016578	down	ENSMUSG00000020154	protein tyrosine phosphatase, receptor type, B
Arhgap33	-0.939827	0.00113559	0.0167253	down	ENSMUSG00000036882	Rho GTPase activating protein 33
Fmn1	1.0613	0.00113418	0.0167253	up	ENSMUSG00000044042	formin 1
Pycr1	1.48061	0.001138	0.0167397	up	ENSMUSG00000025140	pyrroline-5-carboxylate reductase 1
Akr1c14	-0.888495	0.00115432	0.0169586	down	ENSMUSG00000033715	aldo-keto reductase family 1, member C14
Phyh	0.864149	0.00116833	0.0171428	up	ENSMUSG00000026664	phytanoyl-CoA hydroxylase
Ak3	-0.575514	0.00117284	0.0171874	down	ENSMUSG00000024782	adenylate kinase 3
Tmeff1	1.65678	0.00118285	0.0173125	up	ENSMUSG00000028347	transmembrane protein with EGF-like and two follistatin-like domains 1
Cotl1	1.24266	0.00119053	0.0174032	up	ENSMUSG00000031827	coactosin-like 1 (Dictyostelium)
Cyp4b1	-0.915216	0.00119965	0.0174859	down	ENSMUSG00000028713	cytochrome P450, family 4, subfamily b, polypeptide 1
Igsf10	1.32816	0.00120037	0.0174859	up	ENSMUSG00000036334	immunoglobulin superfamily, member 10
Plekhs1	-1.50974	0.00120216	0.0174859	down	ENSMUSG00000035818	pleckstrin homology domain containing, family S member 1
Vkorc1	0.862373	0.00120124	0.0174859	up	ENSMUSG00000096145	vitamin K epoxide reductase complex, subunit 1
Taok2	-0.756349	0.0012156	0.0176594	down	ENSMUSG00000059981	TAO kinase 2
D630003M21Rik	1.53702	0.00121881	0.017684	up	ENSMUSG00000037813	RIKEN cDNA D630003M21 gene
Lpxn	1.55905	0.00122557	0.0177601	up	ENSMUSG00000024696	leupaxin
Sptbn1	-0.797592	0.00123608	0.0178682	down	ENSMUSG00000020315	spectrin beta, non-erythrocytic 1
Ugdh	0.989654	0.00123575	0.0178682	up	ENSMUSG00000029201	UDP-glucose dehydrogenase
Ccdc88b	1.48302	0.00124533	0.0179143	up	ENSMUSG00000047810	coiled-coil domain containing 88B
Elk3	-0.720889	0.00124539	0.0179143	down	ENSMUSG00000008398	ELK3, member of ETS oncogene family
Nipa2	0.532947	0.00124323	0.0179143	up	ENSMUSG00000030452	non imprinted in Prader-Willi/Angelman syndrome 2 homolog (human)
Trp53i11	-0.638939	0.00124371	0.0179143	down	ENSMUSG00000068735	transformation related protein 53 inducible protein 11
Asah2	-0.87883	0.00125504	0.0180311	down	ENSMUSG00000024887	N-acylsphingosine amidohydrolase 2
Bcl6b	-0.849531	0.00125921	0.0180687	down	ENSMUSG00000000317	B cell CLL/lymphoma 6, member B
Timp2	0.74847	0.00126454	0.018123	up	ENSMUSG00000017466	tissue inhibitor of metalloproteinase 2
Impdh1	-0.43905	0.0012664	0.0181275	down	ENSMUSG00000003500	inosine 5'-phosphate dehydrogenase 1
Usp54	-0.678779	0.00127578	0.0182394	down	ENSMUSG00000034235	ubiquitin specific peptidase 54
Chd6	-0.565142	0.0012815	0.0182544	down	ENSMUSG00000057133	chromodomain helicase DNA binding protein 6
Col22a1	1.62799	0.00128434	0.0182544	up	ENSMUSG00000079022	collagen, type XXII, alpha 1
Enox1	1.58373	0.00128007	0.0182544	up	ENSMUSG00000022012	ecto-NOX disulfide-thiol exchanger 1
Ncs1	1.52653	0.00128334	0.0182544	up	ENSMUSG00000062661	neuronal calcium sensor 1
Pik3c2a	-0.658608	0.00128462	0.0182544	down	ENSMUSG00000030660	phosphatidylinositol 3-kinase, C2 domain containing, alpha polypeptide
Fbxo17	1.56397	0.00128755	0.0182738	up	ENSMUSG00000030598	F-box protein 17
Zc3h7b	-0.477756	0.0012946	0.0183517	down	ENSMUSG00000022390	zinc finger CCCH type containing 7B
Adcy4	-0.860665	0.00131119	0.0185418	down	ENSMUSG00000022220	adenylate cyclase 4
Mecom	-1.01298	0.00131454	0.0185418	down	ENSMUSG00000027684	MDS1 and EVI1 complex locus
Mmp8	1.37676	0.00131099	0.0185418	up	ENSMUSG00000005800	matrix metallopeptidase 8
Rtn2	1.36077	0.00131593	0.0185418	up	ENSMUSG00000030401	reticulon 2 (Z-band associated protein)
Tspan33	1.40611	0.00131463	0.0185418	up	ENSMUSG00000001763	tetraspanin 33
Snx5	1.15808	0.00132542	0.018653	up	ENSMUSG00000027423	sorting nexin 5
Atp8b4	1.51349	0.00132903	0.018659	up	ENSMUSG00000060131	ATPase, class I, type 8B, member 4
Lrch3	-0.524985	0.00132781	0.018659	down	ENSMUSG00000022801	leucine-rich repeats and calponin homology (CH) domain containing 3
Ankrd29	-0.98336	0.00133988	0.0187663	down	ENSMUSG00000057766	ankyrin repeat domain 29
Thbd	-1.00009	0.00133954	0.0187663	down	ENSMUSG00000074743	thrombomodulin
Ecscr	-0.638777	0.00135071	0.0188954	down	ENSMUSG00000073599	endothelial cell surface expressed chemotaxis and apoptosis regulator
Myct1	-0.857758	0.00135291	0.0189037	down	ENSMUSG00000046916	myc target 1
Irf4	1.31035	0.00135697	0.0189378	up	ENSMUSG00000021356	interferon regulatory factor 4
Tspan9	-0.847965	0.001365	0.0190271	down	ENSMUSG00000030352	tetraspanin 9
Ccdc90b	0.713513	0.00136956	0.0190679	up	ENSMUSG00000030613	coiled-coil domain containing 90B
Slit2	1.37251	0.00137522	0.0191241	up	ENSMUSG00000031558	slit homolog 2 (Drosophila)
Slc35f1	-1.22549	0.00137698	0.0191258	down	ENSMUSG00000038602	solute carrier family 35, member F1
Sema6b	-0.776093	0.00138191	0.0191715	down	ENSMUSG00000001227	sema domain, transmembrane domain (TM), and cytoplasmic domain, (semaphorin) 6B
Maml2	-0.762527	0.00138593	0.0191818	down	ENSMUSG00000031925	mastermind like 2 (Drosophila)
Pgd	0.688391	0.00138513	0.0191818	up	ENSMUSG00000028961	phosphogluconate dehydrogenase
Clptm1l	0.427488	0.0013894	0.0192071	up	ENSMUSG00000021610	CLPTM1-like
Myh4	1.63956	0.00140473	0.0193962	up	ENSMUSG00000057003	myosin, heavy polypeptide 4, skeletal muscle
Prdm16	-1.01122	0.00140934	0.0194263	down	ENSMUSG00000039410	PR domain containing 16
Prkar2b	0.799348	0.00141023	0.0194263	up	ENSMUSG00000002997	protein kinase, cAMP dependent regulatory, type II beta
Tenc1	-0.742375	0.00143134	0.019694	down	ENSMUSG00000037003	tensin 2
Fndc4	1.1302	0.00146246	0.0200985	up	ENSMUSG00000038552	fibronectin type III domain containing 4
Aqp1	-1.03205	0.00146511	0.0201004	down	ENSMUSG00000004655	aquaporin 1
Zbtb20	-0.757524	0.00146603	0.0201004	down	ENSMUSG00000022708	zinc finger and BTB domain containing 20
Tceal3	1.62271	0.00147068	0.0201406	up	ENSMUSG00000044550	transcription elongation factor A (SII)-like 3
B430306N03Rik	1.50745	0.00148337	0.0202906	up	ENSMUSG00000043740	RIKEN cDNA B430306N03 gene
Dok3	1.19108	0.00148644	0.0203089	up	ENSMUSG00000035711	docking protein 3
Cd55	-1.30368	0.00149103	0.0203479	down	ENSMUSG00000026399	CD55 antigen
C1rl	1.42565	0.00151165	0.0206052	up	ENSMUSG00000038527	complement component 1, r subcomponent-like
Fbln1	1.45749	0.00152033	0.0206899	up	ENSMUSG00000006369	fibulin 1
Tmem200b	-0.652986	0.00152139	0.0206899	down	ENSMUSG00000070720	transmembrane protein 200B
Plxna2	-0.976124	0.00152492	0.0207138	down	ENSMUSG00000026640	plexin A2
2610005L07Rik	-0.820782	0.00154146	0.0208417	down	ENSMUSG00000071793	RIKEN cDNA 2610005L07 gene
Atp1b1	1.52143	0.00153886	0.0208417	up	ENSMUSG00000026576	ATPase, Na+/K+ transporting, beta 1 polypeptide
Fam43a	-0.867068	0.00153953	0.0208417	down	ENSMUSG00000046546	family with sequence similarity 43, member A
Mdfic	0.690335	0.00154067	0.0208417	up	ENSMUSG00000041390	MyoD family inhibitor domain containing
Pls3	-0.588728	0.00154764	0.0209012	down	ENSMUSG00000016382	plastin 3 (T-isoform)
Dagla	1.0674	0.0015526	0.0209421	up	ENSMUSG00000035735	diacylglycerol lipase, alpha
Wasf1	1.55202	0.00155425	0.0209421	up	ENSMUSG00000019831	WAS protein family, member 1
Ptprg	-0.974295	0.00156319	0.0210384	down	ENSMUSG00000021745	protein tyrosine phosphatase, receptor type, G
Myo1d	-0.754355	0.00156706	0.0210459	down	ENSMUSG00000035441	myosin ID
Vash2	1.47756	0.00156734	0.0210459	up	ENSMUSG00000037568	vasohibin 2
Ccny	-0.465127	0.00157333	0.021078	down	ENSMUSG00000024286	cyclin Y
Slc28a2	-0.694686	0.0015718	0.021078	down	ENSMUSG00000027219	solute carrier family 28 (sodium-coupled nucleoside transporter), member 2
Kdelr1	0.393969	0.0015874	0.0212421	up	ENSMUSG00000002778	KDEL (Lys-Asp-Glu-Leu) endoplasmic reticulum protein retention receptor 1
Btk	1.53777	0.00159278	0.0212655	up	ENSMUSG00000031264	Bruton agammaglobulinemia tyrosine kinase
Tcf15	-0.885963	0.00159272	0.0212655	down	ENSMUSG00000068079	transcription factor 15
N4bp3	-0.650209	0.00159902	0.0213245	down	ENSMUSG00000001053	NEDD4 binding protein 3
LOC100038947	1.30663	0.00160669	0.0214024	up	ENSMUSG00000074677	signal-regulatory protein beta 1C
Atg4c	0.676092	0.00161225	0.021452	up	ENSMUSG00000028550	autophagy related 4C, cysteine peptidase
Hjurp	-0.772318	0.00162462	0.0215922	down	ENSMUSG00000044783	Holliday junction recognition protein
Lrrc8c	-0.906341	0.00164096	0.0217845	down	ENSMUSG00000054720	leucine rich repeat containing 8 family, member C
Scd2	-0.364002	0.00164748	0.0218464	down	ENSMUSG00000025203	stearoyl-Coenzyme A desaturase 2
Hgf	1.43918	0.00165747	0.0219539	up	ENSMUSG00000028864	hepatocyte growth factor
Itga6	-0.949422	0.00166716	0.0220356	down	ENSMUSG00000027111	integrin alpha 6
Nos3	-0.934569	0.0016674	0.0220356	down	ENSMUSG00000028978	nitric oxide synthase 3, endothelial cell
F11r	-0.82685	0.00167309	0.022061	down	ENSMUSG00000038235	F11 receptor
Inpp1	-0.724819	0.00167217	0.022061	down	ENSMUSG00000026102	inositol polyphosphate-1-phosphatase
Nudt19	0.618603	0.0016801	0.0221286	up	ENSMUSG00000034875	nudix (nucleoside diphosphate linked moiety X)-type motif 19
Lrch1	-0.664156	0.00169784	0.0222927	down	ENSMUSG00000068015	leucine-rich repeats and calponin homology (CH) domain containing 1
Mpp3	-1.2011	0.00169784	0.0222927	down	ENSMUSG00000052373	membrane protein, palmitoylated 3 (MAGUK p55 subfamily member 3)
Raph1	-0.540606	0.00169827	0.0222927	down	ENSMUSG00000026014	Ras association (RalGDS/AF-6) and pleckstrin homology domains 1
Rasip1	-0.83682	0.0017013	0.0223074	down	ENSMUSG00000044562	Ras interacting protein 1
Glt25d2	-0.834608	0.00171822	0.0224813	down	-	-
Iqsec2	-0.604948	0.0017192	0.0224813	down	ENSMUSG00000041115	IQ motif and Sec7 domain 2
Lrrc8b	-1.06726	0.00172032	0.0224813	down	ENSMUSG00000070639	leucine rich repeat containing 8 family, member B
Scpep1	1.04257	0.00173195	0.022608	up	ENSMUSG00000000278	serine carboxypeptidase 1
Mt1	1.26843	0.00173412	0.0226111	up	ENSMUSG00000031765	metallothionein 1
Tmem258	0.698831	0.00173746	0.0226296	up	ENSMUSG00000036372	transmembrane protein 258
Pdgfb	-0.746499	0.00174474	0.022699	down	ENSMUSG00000000489	platelet derived growth factor, B polypeptide
Tmeff2	1.54468	0.00174786	0.0227145	up	ENSMUSG00000026109	transmembrane protein with EGF-like and two follistatin-like domains 2
S100pbp	-0.669486	0.0017531	0.0227573	down	ENSMUSG00000040928	S100P binding protein
Tnfrsf25	-0.711623	0.00176733	0.0229166	down	ENSMUSG00000024793	tumor necrosis factor receptor superfamily, member 25
Pcsk7	-0.527102	0.00177291	0.0229636	down	ENSMUSG00000035382	proprotein convertase subtilisin/kexin type 7
Arhgap15	1.44148	0.0017772	0.0229682	up	ENSMUSG00000049744	Rho GTPase activating protein 15
Stk25	-0.304085	0.00177675	0.0229682	down	ENSMUSG00000026277	serine/threonine kinase 25 (yeast)
Ralgapa2	-0.860865	0.00178337	0.0230226	down	ENSMUSG00000037110	Ral GTPase activating protein, alpha subunit 2 (catalytic)
Meox2	-0.672158	0.00178878	0.023067	down	ENSMUSG00000036144	mesenchyme homeobox 2
Pfkfb4	1.38735	0.00181179	0.0233381	up	ENSMUSG00000025648	6-phosphofructo-2-kinase/fructose-2,6-biphosphatase 4
Bnc2	1.52132	0.00181819	0.0233434	up	ENSMUSG00000028487	basonuclin 2
Rbp7	-0.833388	0.00181732	0.0233434	down	ENSMUSG00000028996	retinol binding protein 7, cellular
Tctex1d2	0.880537	0.00181755	0.0233434	up	ENSMUSG00000014075	Tctex1 domain containing 2
Uqcrh	0.435318	0.00182264	0.0233749	up	ENSMUSG00000063882	ubiquinol-cytochrome c reductase hinge protein
Plscr4	-0.516125	0.00184205	0.023598	down	ENSMUSG00000032377	phospholipid scramblase 4
Abca4	-1.03916	0.00185009	0.0236235	down	ENSMUSG00000028125	ATP-binding cassette, sub-family A (ABC1), member 4
Evc2	1.33039	0.00184806	0.0236235	up	ENSMUSG00000050248	Ellis van Creveld syndrome 2
Irs1	1.42876	0.00184871	0.0236235	up	ENSMUSG00000055980	insulin receptor substrate 1
Erp29	0.668571	0.00186239	0.0237546	up	ENSMUSG00000029616	endoplasmic reticulum protein 29
Tmem19	0.743004	0.00186629	0.0237785	up	ENSMUSG00000069520	transmembrane protein 19
Hey1	-0.913408	0.00186916	0.0237891	down	ENSMUSG00000040289	hairy/enhancer-of-split related with YRPW motif 1
Exoc6	-0.780069	0.00187191	0.0237982	down	ENSMUSG00000053799	exocyst complex component 6
Hn1	0.435945	0.00187461	0.0238068	up	ENSMUSG00000020737	hematological and neurological expressed sequence 1
Pion	0.933025	0.00187862	0.0238125	up	-	-
Ppapdc3	1.19323	0.00187913	0.0238125	up	ENSMUSG00000051373	phosphatidic acid phosphatase type 2 domain containing 3
Pknox2	1.56929	0.00188319	0.0238381	up	ENSMUSG00000035934	Pbx/knotted 1 homeobox 2
Mapkbp1	-0.512564	0.00188898	0.0238856	down	ENSMUSG00000033902	mitogen-activated protein kinase binding protein 1
F10	1.19786	0.00189732	0.0239652	up	ENSMUSG00000031444	coagulation factor X
Slc29a4	-1.16061	0.00192162	0.0242459	down	ENSMUSG00000050822	solute carrier family 29 (nucleoside transporters), member 4
Cdkn2a	1.59786	0.00192651	0.0242814	up	ENSMUSG00000044303	cyclin-dependent kinase inhibitor 2A
Myzap	-0.746271	0.00193782	0.0243978	down	ENSMUSG00000041361	myocardial zonula adherens protein
Adamts7	-0.752318	0.00194681	0.0244847	down	ENSMUSG00000032363	a disintegrin-like and metallopeptidase (reprolysin type) with thrombospondin type 1 motif, 7
Dio3	1.58106	0.00195458	0.0245034	up	ENSMUSG00000075707	deiodinase, iodothyronine type III
Nrarp	-0.983552	0.00195274	0.0245034	down	ENSMUSG00000078202	Notch-regulated ankyrin repeat protein
Prkaca	0.410488	0.00195175	0.0245034	up	ENSMUSG00000005469	protein kinase, cAMP dependent, catalytic, alpha
Fam19a5	1.59412	0.00195976	0.0245404	up	ENSMUSG00000054863	family with sequence similarity 19, member A5
Fryl	-0.824959	0.00196173	0.0245404	down	ENSMUSG00000070733	furry homolog-like (Drosophila)
Crls1	0.681764	0.00196923	0.024608	up	ENSMUSG00000027357	cardiolipin synthase 1
Atp6ap2	0.772828	0.00197947	0.0246832	up	ENSMUSG00000031007	ATPase, H+ transporting, lysosomal accessory protein 2
Bicc1	1.28189	0.00197935	0.0246832	up	ENSMUSG00000014329	bicaudal C homolog 1 (Drosophila)
Rgs18	1.51792	0.00198734	0.0247483	up	ENSMUSG00000026357	regulator of G-protein signaling 18
Usp5	0.341701	0.00198891	0.0247483	up	ENSMUSG00000038429	ubiquitin specific peptidase 5 (isopeptidase T)
Itgb1bp2	1.4901	0.00199422	0.0247853	up	ENSMUSG00000031312	integrin beta 1 binding protein 2
Tbx4	1.59234	0.00199611	0.0247853	up	ENSMUSG00000000094	T-box 4
Zfp507	-0.545583	0.00200816	0.0249084	down	ENSMUSG00000044452	zinc finger protein 507
Plxna3	1.33417	0.00201116	0.0249192	up	ENSMUSG00000031398	plexin A3
Ap1b1	0.973643	0.00202375	0.0250487	up	ENSMUSG00000009090	adaptor protein complex AP-1, beta 1 subunit
Arsa	-0.717053	0.00204116	0.0251208	down	ENSMUSG00000022620	arylsulfatase A
Magix	-1.03326	0.00204244	0.0251208	down	ENSMUSG00000031147	MAGI family member, X-linked
Nkd2	1.46188	0.00203719	0.0251208	up	ENSMUSG00000021567	naked cuticle 2 homolog (Drosophila)
Nubp1	0.578662	0.00203795	0.0251208	up	ENSMUSG00000022503	nucleotide binding protein 1
Pak3	1.58751	0.00203407	0.0251208	up	ENSMUSG00000031284	p21 protein (Cdc42/Rac)-activated kinase 3
Prokr2	1.53474	0.00204129	0.0251208	up	ENSMUSG00000050558	prokineticin receptor 2
Ccdc115	0.616519	0.00206385	0.0253044	up	ENSMUSG00000042111	coiled-coil domain containing 115
Jph1	1.46465	0.00206043	0.0253044	up	ENSMUSG00000042686	junctophilin 1
Snx24	0.639215	0.00206374	0.0253044	up	ENSMUSG00000024535	sorting nexing 24
Slc35b2	0.509073	0.0020677	0.0253251	up	ENSMUSG00000037089	solute carrier family 35, member B2
Aldh3b1	1.035	0.00207456	0.0253273	up	ENSMUSG00000024885	aldehyde dehydrogenase 3 family, member B1
Car12	1.56212	0.00208087	0.0253273	up	ENSMUSG00000032373	carbonic anyhydrase 12
Ncapd3	-0.603101	0.00208057	0.0253273	down	ENSMUSG00000035024	non-SMC condensin II complex, subunit D3
Pggt1b	-0.731709	0.00207515	0.0253273	down	ENSMUSG00000024477	protein geranylgeranyltransferase type I, beta subunit
Rap2b	1.08225	0.00207899	0.0253273	up	ENSMUSG00000036894	RAP2B, member of RAS oncogene family
Wdyhv1	0.737786	0.00207457	0.0253273	up	ENSMUSG00000022359	WDYHV motif containing 1
Ndufb2	0.614996	0.00208398	0.0253389	up	ENSMUSG00000002416	NADH dehydrogenase (ubiquinone) 1 beta subcomplex, 2
Ica1	-0.730298	0.00208674	0.0253461	down	ENSMUSG00000062995	islet cell autoantigen 1
Fignl2	-0.71529	0.00209261	0.0253911	down	ENSMUSG00000095440	fidgetin-like 2
Ndufa13	0.609183	0.00210471	0.0255114	up	ENSMUSG00000036199	NADH dehydrogenase (ubiquinone) 1 alpha subcomplex, 13
Tmem230	0.658934	0.00210719	0.0255151	up	ENSMUSG00000027341	transmembrane protein 230
Milr1	1.49762	0.00211444	0.0255488	up	ENSMUSG00000040528	mast cell immunoglobulin like receptor 1
Pddc1	0.829078	0.00211652	0.0255488	up	ENSMUSG00000051007	Parkinson disease 7 domain containing 1
Scara5	1.48054	0.0021123	0.0255488	up	ENSMUSG00000022032	scavenger receptor class A, member 5 (putative)
Mansc1	-1.11006	0.0021244	0.0256176	down	ENSMUSG00000032718	MANSC domain containing 1
Nt5dc2	1.07459	0.00213139	0.0256753	up	ENSMUSG00000071547	5'-nucleotidase domain containing 2
Grrp1	-0.914641	0.00215617	0.0259471	down	ENSMUSG00000050105	glycine/arginine rich protein 1
Ltbp3	0.999112	0.00216361	0.0260099	up	ENSMUSG00000024940	latent transforming growth factor beta binding protein 3
Cdc42bpb	-0.728532	0.00217174	0.0260809	down	ENSMUSG00000021279	CDC42 binding protein kinase beta
Kctd10	-0.611543	0.00217501	0.0260934	down	ENSMUSG00000001098	potassium channel tetramerisation domain containing 10
Sdcbp2	-0.918211	0.00218469	0.0261559	down	ENSMUSG00000027456	syndecan binding protein (syntenin) 2
Tom1	0.876947	0.00218352	0.0261559	up	ENSMUSG00000042870	target of myb1 homolog (chicken)
Stxbp1	-0.746459	0.00219478	0.0262231	down	ENSMUSG00000026797	syntaxin binding protein 1
Trim36	0.971186	0.0021942	0.0262231	up	ENSMUSG00000033949	tripartite motif-containing 36
Fgd5	-0.929329	0.00221403	0.0263993	down	ENSMUSG00000034037	FYVE, RhoGEF and PH domain containing 5
Ptch1	-0.799657	0.00221361	0.0263993	down	ENSMUSG00000021466	patched homolog 1
Frrs1	1.19678	0.00221716	0.0264097	up	ENSMUSG00000033386	ferric-chelate reductase 1
Myo5a	1.06258	0.00221977	0.0264139	up	ENSMUSG00000034593	myosin VA
2810025M15Rik	-0.647113	0.0022249	0.0264481	down	ENSMUSG00000049881	RIKEN cDNA 2810025M15 gene
Lrp5	-0.700508	0.00223513	0.0264809	down	ENSMUSG00000024913	low density lipoprotein receptor-related protein 5
Pkn3	-0.901545	0.00223671	0.0264809	down	ENSMUSG00000026785	protein kinase N3
Prrg3	-0.883985	0.00223657	0.0264809	down	ENSMUSG00000033361	proline rich Gla (G-carboxyglutamic acid) 3 (transmembrane)
Sigirr	-0.770456	0.00223505	0.0264809	down	ENSMUSG00000025494	single immunoglobulin and toll-interleukin 1 receptor (TIR) domain
Ptpn14	-0.881704	0.00224119	0.0264868	down	ENSMUSG00000026604	protein tyrosine phosphatase, non-receptor type 14
Sept10	-0.66656	0.00224173	0.0264868	down	ENSMUSG00000019917	septin 10
Zdhhc20	-0.38853	0.00224467	0.0264948	down	ENSMUSG00000021969	zinc finger, DHHC domain containing 20
Ptges	1.55051	0.00224926	0.0264955	up	ENSMUSG00000050737	prostaglandin E synthase
Ugp2	0.722758	0.00224746	0.0264955	up	ENSMUSG00000001891	UDP-glucose pyrophosphorylase 2
Ets1	-0.86693	0.00225231	0.0265048	down	ENSMUSG00000032035	E26 avian leukemia oncogene 1, 5' domain
Ado	0.53785	0.00227022	0.0266086	up	ENSMUSG00000057134	2-aminoethanethiol (cysteamine) dioxygenase
Gm5150	1.44419	0.00226892	0.0266086	up	ENSMUSG00000078780	predicted gene 5150
Gng11	-0.592053	0.00226667	0.0266086	down	ENSMUSG00000032766	guanine nucleotide binding protein (G protein), gamma 11
Prrg1	-0.69233	0.00226546	0.0266086	down	ENSMUSG00000047996	proline rich Gla (G-carboxyglutamic acid) 1
Lats2	-0.531441	0.002295	0.0268721	down	ENSMUSG00000021959	large tumor suppressor 2
Fzd7	0.87093	0.00231403	0.0270139	up	ENSMUSG00000041075	frizzled homolog 7 (Drosophila)
Iffo2	-0.672614	0.00231164	0.0270139	down	ENSMUSG00000041025	intermediate filament family orphan 2
Spata6	-0.46502	0.0023127	0.0270139	down	ENSMUSG00000034401	spermatogenesis associated 6
A430105I19Rik	-0.819833	0.00231718	0.0270238	down	ENSMUSG00000045838	RIKEN cDNA A430105I19 gene
St3gal6	-0.925481	0.00232048	0.0270353	down	ENSMUSG00000022747	ST3 beta-galactoside alpha-2,3-sialyltransferase 6
Tmem44	-1.01836	0.00232853	0.0270752	down	ENSMUSG00000022537	transmembrane protein 44
Tnfsf10	-0.972656	0.00232765	0.0270752	down	ENSMUSG00000039304	tumor necrosis factor (ligand) superfamily, member 10
Tbxa2r	-0.962989	0.00233625	0.0271381	down	ENSMUSG00000034881	thromboxane A2 receptor
Bik	-0.807282	0.00235316	0.0273074	down	ENSMUSG00000016758	BCL2-interacting killer
Gbp9	-1.02222	0.002358	0.0273364	down	ENSMUSG00000029298	guanylate-binding protein 9
Arhgap27	-0.752512	0.00237189	0.0274325	down	ENSMUSG00000034255	Rho GTPase activating protein 27
Mcpt4	1.55035	0.00237836	0.0274325	up	ENSMUSG00000061068	mast cell protease 4
Nova2	-0.91401	0.00238269	0.0274325	down	ENSMUSG00000030411	neuro-oncological ventral antigen 2
Smim13	0.530965	0.00238178	0.0274325	up	ENSMUSG00000091264	small integral membrane protein 13
Sufu	-0.682978	0.00237027	0.0274325	down	ENSMUSG00000025231	suppressor of fused homolog (Drosophila)
Triobp	-0.657328	0.00237418	0.0274325	down	ENSMUSG00000033088	TRIO and F-actin binding protein
Zeb1	-0.608125	0.00238165	0.0274325	down	ENSMUSG00000024238	zinc finger E-box binding homeobox 1
Atp6v0d1	0.671248	0.00239286	0.0275068	up	ENSMUSG00000013160	ATPase, H+ transporting, lysosomal V0 subunit D1
Tspan32	1.55981	0.00239383	0.0275068	up	ENSMUSG00000000244	tetraspanin 32
Trps1	0.766562	0.00239744	0.0275212	up	ENSMUSG00000038679	trichorhinophalangeal syndrome I (human)
Mdh1	0.425431	0.00241826	0.027733	up	ENSMUSG00000020321	malate dehydrogenase 1, NAD (soluble)
Art3	-0.939828	0.00244088	0.0279129	down	ENSMUSG00000034842	ADP-ribosyltransferase 3
Ccl12	1.54351	0.00244349	0.0279129	up	ENSMUSG00000035352	chemokine (C-C motif) ligand 12
Lsm3	0.63659	0.00244075	0.0279129	up	ENSMUSG00000034192	LSM3 homolog, U6 small nuclear RNA associated (S. cerevisiae)
Wasf2	-0.50962	0.00244115	0.0279129	down	ENSMUSG00000028868	WAS protein family, member 2
Lmcd1	-0.849591	0.00245472	0.0280139	down	ENSMUSG00000057604	LIM and cysteine-rich domains 1
Creb3l2	-0.65246	0.00246079	0.0280286	down	ENSMUSG00000038648	cAMP responsive element binding protein 3-like 2
Ubr1	-0.515823	0.00246051	0.0280286	down	ENSMUSG00000027272	ubiquitin protein ligase E3 component n-recognin 1
Slfn3	-1.07388	0.00246363	0.0280337	down	ENSMUSG00000018986	schlafen 3
Notch1	-0.838128	0.00247804	0.0281702	down	ENSMUSG00000026923	notch 1
Emx2	1.48196	0.00248523	0.0282246	up	ENSMUSG00000043969	empty spiracles homeobox 2
Fap	1.34071	0.00249634	0.0283232	up	ENSMUSG00000000392	fibroblast activation protein
Npr1	-0.84702	0.00250224	0.0283353	down	ENSMUSG00000027931	natriuretic peptide receptor 1
Shc2	1.31483	0.00250098	0.0283353	up	ENSMUSG00000020312	SHC (Src homology 2 domain containing) transforming protein 2
Adipor2	-0.678291	0.00250574	0.0283476	down	ENSMUSG00000030168	adiponectin receptor 2
Havcr2	1.49918	0.00251116	0.0283541	up	ENSMUSG00000020399	hepatitis A virus cellular receptor 2
Rcan3	-0.524209	0.00250988	0.0283541	down	ENSMUSG00000059713	regulator of calcineurin 3
Fhl3	0.661294	0.00251768	0.0284003	up	ENSMUSG00000032643	four and a half LIM domains 3
Neu3	-0.919769	0.00252277	0.0284303	down	ENSMUSG00000035239	neuraminidase 3
Mcoln2	1.49038	0.00253801	0.0285745	up	ENSMUSG00000011008	mucolipin 2
Mnf1	0.585198	0.00254054	0.0285756	up	-	-
Gpx8	1.30621	0.00254796	0.0286226	up	ENSMUSG00000021760	glutathione peroxidase 8 (putative)
Mapk12	-0.498791	0.00254961	0.0286226	down	ENSMUSG00000022610	mitogen-activated protein kinase 12
Sipa1l2	-0.879358	0.00255581	0.0286647	down	ENSMUSG00000001995	signal-induced proliferation-associated 1 like 2
Arnt2	1.55273	0.00256193	0.0286833	up	ENSMUSG00000015709	aryl hydrocarbon receptor nuclear translocator 2
Dok4	-0.893941	0.00256237	0.0286833	down	ENSMUSG00000040631	docking protein 4
Gne	-0.602188	0.00256556	0.0286886	down	ENSMUSG00000028479	glucosamine (UDP-N-acetyl)-2-epimerase/N-acetylmannosamine kinase
Tubb3	1.42871	0.00256774	0.0286886	up	ENSMUSG00000062380	tubulin, beta 3 class III
Chn2	-0.705152	0.002594	0.0289544	down	ENSMUSG00000004633	chimerin 2
Cd93	-0.914902	0.00260044	0.0289723	down	ENSMUSG00000027435	CD93 antigen
Nptn	0.622194	0.00260055	0.0289723	up	ENSMUSG00000032336	neuroplastin
3632451O06Rik	1.49667	0.00261324	0.029042	up	ENSMUSG00000036242	RIKEN cDNA 3632451O06 gene
Cd2ap	-0.756815	0.00262041	0.029042	down	ENSMUSG00000061665	CD2-associated protein
Cyb5r3	-0.410443	0.00261512	0.029042	down	ENSMUSG00000018042	cytochrome b5 reductase 3
H13	0.483999	0.00261608	0.029042	up	ENSMUSG00000019188	histocompatibility 13
Micall2	-0.697624	0.00261996	0.029042	down	ENSMUSG00000036718	MICAL-like 2
Sh3bp5	-0.723666	0.00262169	0.029042	down	ENSMUSG00000021892	SH3-domain binding protein 5 (BTK-associated)
Klhl40	1.53558	0.00263137	0.0291216	up	ENSMUSG00000074001	kelch-like 40
Atp5e	0.532489	0.00264993	0.0292717	up	ENSMUSG00000016252	ATP synthase, H+ transporting, mitochondrial F1 complex, epsilon subunit
Endou	-0.972627	0.00264975	0.0292717	down	ENSMUSG00000022468	endonuclease, polyU-specific
Ang	1.25751	0.00266785	0.0293536	up	ENSMUSG00000072115	angiogenin, ribonuclease, RNase A family, 5
Dnajc6	-1.45915	0.00267861	0.0293536	down	ENSMUSG00000028528	DnaJ (Hsp40) homolog, subfamily C, member 6
Fam124a	-0.860659	0.00267404	0.0293536	down	ENSMUSG00000035184	family with sequence similarity 124, member A
Kcnh2	1.47188	0.00266766	0.0293536	up	ENSMUSG00000038319	potassium voltage-gated channel, subfamily H (eag-related), member 2
Lmbr1	-0.544427	0.00267797	0.0293536	down	ENSMUSG00000010721	limb region 1
Mastl	-0.742314	0.00267682	0.0293536	down	ENSMUSG00000026779	microtubule associated serine/threonine kinase-like
Prex2	-0.994045	0.00267991	0.0293536	down	ENSMUSG00000048960	phosphatidylinositol-3,4,5-trisphosphate-dependent Rac exchange factor 2
Rgp1	-0.488707	0.00267918	0.0293536	down	ENSMUSG00000028468	RGP1 retrograde golgi transport homolog (S. cerevisiae)
Zbed6	-0.731348	0.00267951	0.0293536	down	ENSMUSG00000102049	zinc finger, BED domain containing 6
Pde1c	1.50106	0.00269782	0.0295222	up	ENSMUSG00000004347	phosphodiesterase 1C
Dact1	1.28582	0.0027105	0.0296332	up	ENSMUSG00000044548	dapper homolog 1, antagonist of beta-catenin (xenopus)
Atp9a	-0.660526	0.00271756	0.0296827	down	ENSMUSG00000027546	ATPase, class II, type 9A
Prnp	-0.461855	0.00272711	0.0297039	down	ENSMUSG00000079037	prion protein
Stat5b	-0.334362	0.00272597	0.0297039	down	ENSMUSG00000020919	signal transducer and activator of transcription 5B
Tspan7	-0.861361	0.00272209	0.0297039	down	ENSMUSG00000058254	tetraspanin 7
Hoxb7	-0.956118	0.00273637	0.0297771	down	ENSMUSG00000038721	homeobox B7
Trpm3	-1.17109	0.00274337	0.0297979	down	ENSMUSG00000052387	transient receptor potential cation channel, subfamily M, member 3
Zc3h13	-0.46477	0.00274334	0.0297979	down	ENSMUSG00000022000	zinc finger CCCH type containing 13
Setd5	-0.474893	0.0027616	0.0299681	down	ENSMUSG00000034269	SET domain containing 5
Sept1	-0.631976	0.00276842	0.0300143	down	ENSMUSG00000000486	septin 1
Cd247	-0.702375	0.00277716	0.0300534	down	ENSMUSG00000005763	CD247 antigen
Zdbf2	1.46431	0.00277595	0.0300534	up	ENSMUSG00000027520	zinc finger, DBF-type containing 2
Gas6	0.603423	0.00280934	0.0303736	up	ENSMUSG00000031451	growth arrest specific 6
Slc6a8	0.845909	0.00282373	0.030501	up	ENSMUSG00000019558	solute carrier family 6 (neurotransmitter transporter, creatine), member 8
Rapgef5	-0.940435	0.00283877	0.0306352	down	ENSMUSG00000041992	Rap guanine nucleotide exchange factor (GEF) 5
6330416G13Rik	1.01627	0.00284833	0.0307101	up	ENSMUSG00000045917	RIKEN cDNA 6330416G13 gene
Mki67	-0.609245	0.00286207	0.0308297	down	ENSMUSG00000031004	antigen identified by monoclonal antibody Ki 67
Baz2b	-0.528175	0.00287901	0.0309823	down	ENSMUSG00000026987	bromodomain adjacent to zinc finger domain, 2B
Ephb3	1.44892	0.00288682	0.0309823	up	ENSMUSG00000005958	Eph receptor B3
Idh2	0.626578	0.00288614	0.0309823	up	ENSMUSG00000030541	isocitrate dehydrogenase 2 (NADP+), mitochondrial
Nid1	-0.52353	0.00288371	0.0309823	down	ENSMUSG00000005397	nidogen 1
Apobr	1.36833	0.00291495	0.0312556	up	ENSMUSG00000042759	apolipoprotein B receptor
Pex7	0.658785	0.00292638	0.0313305	up	ENSMUSG00000020003	peroxisomal biogenesis factor 7
Sh3bp1	1.28956	0.00292996	0.0313305	up	ENSMUSG00000022436	SH3-domain binding protein 1
Sh3rf3	1.48984	0.00292832	0.0313305	up	ENSMUSG00000037990	SH3 domain containing ring finger 3
Ankrd11	-0.541911	0.00293441	0.0313494	down	ENSMUSG00000035569	ankyrin repeat domain 11
Synm	-0.712135	0.00294048	0.0313857	down	ENSMUSG00000030554	synemin, intermediate filament protein
Pid1	1.24887	0.00295923	0.031557	up	ENSMUSG00000045658	phosphotyrosine interaction domain containing 1
Aff3	1.192	0.00296856	0.0316277	up	ENSMUSG00000037138	AF4/FMR2 family, member 3
Srp14	0.413297	0.00298529	0.0317771	up	ENSMUSG00000009549	signal recognition particle 14
Anxa8	1.5184	0.00300466	0.0319542	up	ENSMUSG00000021950	annexin A8
Alcam	1.29164	0.00301588	0.0320444	up	ENSMUSG00000022636	activated leukocyte cell adhesion molecule
Mmp16	1.51326	0.00302438	0.0321056	up	ENSMUSG00000028226	matrix metallopeptidase 16
Sgcb	0.861305	0.00304089	0.0322516	up	ENSMUSG00000029156	sarcoglycan, beta (dystrophin-associated glycoprotein)
Gbp4	-1.11542	0.00304982	0.032317	down	ENSMUSG00000079363	guanylate binding protein 4
Prdx3	0.597989	0.00305762	0.0323704	up	ENSMUSG00000024997	peroxiredoxin 3
Efhd2	1.13596	0.00310144	0.032775	up	ENSMUSG00000040659	EF hand domain containing 2
Rpl10	0.441738	0.00310034	0.032775	up	ENSMUSG00000008682	ribosomal protein L10
Pcdhgb4	-0.849117	0.00310514	0.0327846	down	ENSMUSG00000103585	protocadherin gamma subfamily B, 4
Lrp12	1.045	0.00311493	0.0328216	up	ENSMUSG00000022305	low density lipoprotein-related protein 12
Sh3bgrl2	-0.706073	0.0031148	0.0328216	down	ENSMUSG00000032261	SH3 domain binding glutamic acid-rich protein like 2
Tspan18	-0.85271	0.00311706	0.0328216	down	ENSMUSG00000027217	tetraspanin 18
Tmem192	1.07665	0.00312201	0.0328442	up	ENSMUSG00000025521	transmembrane protein 192
Fundc1	0.608994	0.00312589	0.0328555	up	ENSMUSG00000025040	FUN14 domain containing 1
Gpc3	1.27045	0.00314302	0.033006	up	ENSMUSG00000055653	glypican 3
Med30	0.731987	0.00314809	0.0330296	up	ENSMUSG00000038622	mediator complex subunit 30
Rab11fip1	1.3845	0.0031526	0.0330473	up	ENSMUSG00000031488	RAB11 family interacting protein 1 (class I)
Tmem9	0.724388	0.00315698	0.0330636	up	ENSMUSG00000026411	transmembrane protein 9
Hid1	-0.841725	0.00317018	0.0331722	down	ENSMUSG00000034586	HID1 domain containing
Tmem204	-0.638271	0.00321015	0.0335604	down	ENSMUSG00000024168	transmembrane protein 204
Ssh2	-0.570465	0.0032212	0.0336459	down	ENSMUSG00000037926	slingshot homolog 2 (Drosophila)
Egln3	0.722894	0.00322545	0.0336603	up	ENSMUSG00000035105	egl-9 family hypoxia-inducible factor 3
Napa	0.415833	0.00324548	0.0338391	up	ENSMUSG00000006024	N-ethylmaleimide sensitive fusion protein attachment protein alpha
Clec5a	1.42335	0.00325656	0.0339244	up	ENSMUSG00000029915	C-type lectin domain family 5, member a
Hlx	-0.863147	0.00326472	0.033949	down	ENSMUSG00000039377	H2.0-like homeobox
Lcorl	-0.647173	0.00326248	0.033949	down	ENSMUSG00000015882	ligand dependent nuclear receptor corepressor-like
Ehd2	-0.941973	0.00326851	0.0339529	down	ENSMUSG00000074364	EH-domain containing 2
Herc2	-0.768452	0.00327089	0.0339529	down	ENSMUSG00000030451	hect (homologous to the E6-AP (UBE3A) carboxyl terminus) domain and RCC1 (CHC1)-like domain (RLD) 2
Zeb2	1.11671	0.003279	0.034007	up	ENSMUSG00000026872	zinc finger E-box binding homeobox 2
Sgol2	-0.833416	0.0032891	0.0340815	down	ENSMUSG00000026039	shugoshin-like 2a (S. pombe)
Btnl9	-1.08177	0.0033013	0.0341776	down	ENSMUSG00000040283	butyrophilin-like 9
Mxd4	-0.480092	0.00330941	0.0342314	down	ENSMUSG00000037235	Max dimerization protein 4
Padi2	1.44611	0.00331462	0.034255	up	ENSMUSG00000028927	peptidyl arginine deiminase, type II
Ermap	1.48347	0.0033306	0.0343898	up	ENSMUSG00000028644	erythroblast membrane-associated protein
Galk2	0.854493	0.00333994	0.0344558	up	ENSMUSG00000027207	galactokinase 2
Szt2	-0.652301	0.00334569	0.0344848	down	ENSMUSG00000033253	seizure threshold 2
Dido1	-0.490472	0.00336425	0.0346456	down	ENSMUSG00000038914	death inducer-obliterator 1
Bdkrb2	-1.06707	0.00337575	0.0347163	down	ENSMUSG00000021070	bradykinin receptor, beta 2
Gm20748	-0.576446	0.00337705	0.0347163	down	ENSMUSG00000098098	predicted gene, 20748
Arhgef7	-0.608362	0.00338088	0.0347252	down	ENSMUSG00000031511	Rho guanine nucleotide exchange factor (GEF7)
Ggta1	-0.640483	0.00338456	0.0347326	down	ENSMUSG00000035778	glycoprotein galactosyltransferase alpha 1, 3
Smad1	-0.534864	0.00339012	0.0347592	down	ENSMUSG00000031681	SMAD family member 1
Ppm1j	-0.618083	0.00339807	0.0348102	down	ENSMUSG00000002228	protein phosphatase 1J
Gimap9	-0.704684	0.00341092	0.0349112	down	ENSMUSG00000051124	GTPase, IMAP family member 9
Uqcrq	0.521619	0.00341574	0.0349301	up	ENSMUSG00000044894	ubiquinol-cytochrome c reductase, complex III subunit VII
Rnf128	1.46628	0.003421	0.0349533	up	ENSMUSG00000031438	ring finger protein 128
Grk5	-0.813636	0.00344111	0.0350622	down	ENSMUSG00000003228	G protein-coupled receptor kinase 5
Ino80d	-0.579306	0.00344363	0.0350622	down	ENSMUSG00000040865	INO80 complex subunit D
Mrps17	0.49669	0.00343538	0.0350622	up	ENSMUSG00000034211	mitochondrial ribosomal protein S17
Odf3b	-1.33248	0.0034394	0.0350622	down	ENSMUSG00000047394	outer dense fiber of sperm tails 3B
Vps13d	-0.739943	0.003452	0.0351168	down	ENSMUSG00000020220	vacuolar protein sorting 13 D (yeast)
Slfn5	-0.806389	0.00346965	0.0352658	down	ENSMUSG00000054404	schlafen 5
Epas1	-0.957295	0.00347348	0.035274	down	ENSMUSG00000024140	endothelial PAS domain protein 1
Cnst	-0.549645	0.00348145	0.0353244	down	ENSMUSG00000038949	consortin, connexin sorting protein
Pdxdc1	0.392455	0.00348614	0.0353413	up	ENSMUSG00000022680	pyridoxal-dependent decarboxylase domain containing 1
2310011J03Rik	0.639922	0.00349224	0.0353419	up	ENSMUSG00000020133	RIKEN cDNA 2310011J03 gene
Gsto1	0.478864	0.00349141	0.0353419	up	ENSMUSG00000025068	glutathione S-transferase omega 1
Gopc	-0.555558	0.00350843	0.0354421	down	ENSMUSG00000019861	golgi associated PDZ and coiled-coil motif containing
Mfsd7a	1.27397	0.00350819	0.0354421	up	ENSMUSG00000029490	major facilitator superfamily domain containing 7A
Ugt1a7c	1.36142	0.00351121	0.0354421	up	ENSMUSG00000090124	UDP glucuronosyltransferase 1 family, polypeptide A7C
Vdac2	0.431562	0.00354706	0.035773	up	ENSMUSG00000021771	voltage-dependent anion channel 2
Fam84b	-0.900987	0.00355061	0.035778	down	ENSMUSG00000072568	family with sequence similarity 84, member B
Cma1	1.49984	0.00358002	0.0360302	up	ENSMUSG00000022225	chymase 1, mast cell
Mitf	1.2316	0.00358179	0.0360302	up	ENSMUSG00000035158	microphthalmia-associated transcription factor
Actg2	1.39933	0.00359591	0.0361412	up	ENSMUSG00000059430	actin, gamma 2, smooth muscle, enteric
Nckap1	-0.575379	0.00360732	0.0362248	down	ENSMUSG00000027002	NCK-associated protein 1
Disp2	-0.969684	0.00362283	0.0363182	down	ENSMUSG00000040035	dispatched homolog 2 (Drosophila)
Ndufs6	0.530822	0.00362088	0.0363182	up	ENSMUSG00000021606	NADH dehydrogenase (ubiquinone) Fe-S protein 6
Surf4	0.637426	0.00363134	0.0363725	up	ENSMUSG00000014867	surfeit gene 4
Klf12	-1.07092	0.00364997	0.0365278	down	ENSMUSG00000072294	Kruppel-like factor 12
Wscd1	-0.78447	0.00366368	0.0366337	down	ENSMUSG00000020811	WSC domain containing 1
Ank2	1.20145	0.00367121	0.0366656	up	ENSMUSG00000032826	ankyrin 2, brain
Nlk	-0.51116	0.00367313	0.0366656	down	ENSMUSG00000017376	nemo like kinase
Actn4	-0.658267	0.0036772	0.0366749	down	ENSMUSG00000054808	actinin alpha 4
2900097C17Rik	0.510925	0.00368642	0.0367062	up	ENSMUSG00000102869	RIKEN cDNA 2900097C17 gene
Fry	-0.874508	0.00369214	0.0367062	down	ENSMUSG00000056602	furry homolog (Drosophila)
Gabbr1	-0.732454	0.00369288	0.0367062	down	ENSMUSG00000024462	gamma-aminobutyric acid (GABA) B receptor, 1
Thrsp	-0.934226	0.00369252	0.0367062	down	ENSMUSG00000035686	thyroid hormone responsive
F830016B08Rik	-1.30711	0.0037175	0.036892	down	ENSMUSG00000090942	RIKEN cDNA F830016B08 gene
Masp1	-1.23751	0.00371787	0.036892	down	ENSMUSG00000022887	mannan-binding lectin serine peptidase 1
9830001H06Rik	-0.503899	0.00372465	0.0369212	down	ENSMUSG00000055485	suppressor of glucose, autophagy associated 1
Ptov1	0.593597	0.00372712	0.0369212	up	ENSMUSG00000038502	prostate tumor over expressed gene 1 [Source:MGI Symbol;Acc:MGI:1933946
Emr4	1.44491	0.00375972	0.0371505	up	ENSMUSG00000032915	adhesion G protein-coupled receptor E4
Kcnb1	-0.98204	0.00376296	0.0371505	down	ENSMUSG00000050556	potassium voltage gated channel, Shab-related subfamily, member 1
Slc16a13	-0.72208	0.00376276	0.0371505	down	ENSMUSG00000044367	solute carrier family 16 (monocarboxylic acid transporters), member 13
Tead4	-0.833313	0.00375933	0.0371505	down	ENSMUSG00000030353	TEA domain family member 4
Ptgfrn	1.12309	0.00379256	0.0374112	up	ENSMUSG00000027864	prostaglandin F2 receptor negative regulator
Fkbp11	1.20265	0.00379963	0.0374494	up	ENSMUSG00000003355	FK506 binding protein 11
5730559C18Rik	1.48905	0.00380563	0.037477	up	ENSMUSG00000041605	RIKEN cDNA 5730559C18 gene
Eogt	-0.89452	0.00383438	0.0377283	down	ENSMUSG00000035245	EGF domain-specific O-linked N-acetylglucosamine (GlcNAc) transferase
Clint1	0.448564	0.00384696	0.0378059	up	ENSMUSG00000006169	clathrin interactor 1
Itga1	-1.08712	0.003849	0.0378059	down	ENSMUSG00000042284	integrin alpha 1
Limd2	1.05354	0.00385194	0.0378059	up	ENSMUSG00000040699	LIM domain containing 2
Nudt12	-1.01918	0.00386851	0.0379367	down	ENSMUSG00000024228	nudix (nucleoside diphosphate linked moiety X)-type motif 12
Rps6ka2	-0.628993	0.00389343	0.0381491	down	ENSMUSG00000023809	ribosomal protein S6 kinase, polypeptide 2
Npc2	1.154	0.00389777	0.0381597	up	ENSMUSG00000021242	Niemann-Pick type C2
Cd81	-0.472192	0.00390286	0.0381776	down	ENSMUSG00000037706	CD81 antigen
Cxx1b	-0.678056	0.00391194	0.0382009	down	ENSMUSG00000067924	CAAX box 1B
Ehd1	-0.473718	0.00390875	0.0382009	down	ENSMUSG00000024772	EH-domain containing 1
Plxnd1	-0.785947	0.00391503	0.0382009	down	ENSMUSG00000030123	plexin D1
Cdh13	-0.904318	0.00393121	0.0383006	down	ENSMUSG00000031841	cadherin 13
Efnb1	-0.591553	0.00393401	0.0383006	down	ENSMUSG00000031217	ephrin B1
Galnt18	-0.788986	0.00393573	0.0383006	down	ENSMUSG00000038296	UDP-N-acetyl-alpha-D-galactosamine:polypeptide N-acetylgalactosaminyltransferase 18
Olfm1	0.805823	0.00393833	0.0383006	up	ENSMUSG00000026833	olfactomedin 1
Ccdc85a	-0.8736	0.00394375	0.0383063	down	ENSMUSG00000032878	coiled-coil domain containing 85A
Fhl2	1.32647	0.00394546	0.0383063	up	ENSMUSG00000008136	four and a half LIM domains 2
Angptl2	1.19308	0.00395744	0.0383908	up	ENSMUSG00000004105	angiopoietin-like 2
Ptprs	1.07547	0.00396238	0.0384069	up	ENSMUSG00000013236	protein tyrosine phosphatase, receptor type, S
Gpr176	1.25182	0.00397021	0.0384192	up	ENSMUSG00000040133	G protein-coupled receptor 176
Spsb4	1.43866	0.00396976	0.0384192	up	ENSMUSG00000046997	splA/ryanodine receptor domain and SOCS box containing 4
Atp8b2	-0.485901	0.00397799	0.0384605	down	ENSMUSG00000060671	ATPase, class I, type 8B, member 2
B4galt6	0.923591	0.00398885	0.0384605	up	ENSMUSG00000056124	UDP-Gal:betaGlcNAc beta 1,4-galactosyltransferase, polypeptide 6
Clhc1	-1.00623	0.00398947	0.0384605	down	ENSMUSG00000020461	clathrin heavy chain linker domain containing 1
Msrb1	1.06338	0.00399091	0.0384605	up	ENSMUSG00000075705	methionine sulfoxide reductase B1
Raver2	1.42169	0.00398657	0.0384605	up	ENSMUSG00000035275	ribonucleoprotein, PTB-binding 2
Icam2	-0.889191	0.00400648	0.0385788	down	ENSMUSG00000001029	intercellular adhesion molecule 2
Cilp2	1.47836	0.0040148	0.0386271	up	ENSMUSG00000044006	cartilage intermediate layer protein 2
Fzd6	-0.987272	0.00404321	0.0388686	down	ENSMUSG00000022297	frizzled homolog 6 (Drosophila)
Lamtor2	0.536436	0.00405393	0.0389397	up	ENSMUSG00000028062	late endosomal/lysosomal adaptor, MAPK and MTOR activator 2
Kcnk13	1.40467	0.00406112	0.0389768	up	ENSMUSG00000045404	potassium channel, subfamily K, member 13
Klhl20	-0.42218	0.00407118	0.0390413	down	ENSMUSG00000026705	kelch-like 20
Zbtb4	-0.606824	0.0040793	0.0390872	down	ENSMUSG00000018750	zinc finger and BTB domain containing 4
Ccnd1	-0.968862	0.00408691	0.0391281	down	ENSMUSG00000070348	cyclin D1
Whamm	-0.537101	0.00409154	0.0391404	down	ENSMUSG00000045795	WAS protein homolog associated with actin, golgi membranes and microtubules
Gm6377	1.031	0.00410143	0.039171	up	ENSMUSG00000048621	predicted gene 6377
Gpsm2	1.03782	0.00410021	0.039171	up	ENSMUSG00000027883	G-protein signalling modulator 2 (AGS3-like, C. elegans)
Bgn	1.15024	0.00411383	0.0392286	up	ENSMUSG00000031375	biglycan
Zfp212	-0.573799	0.00411416	0.0392286	down	ENSMUSG00000052763	Zinc finger protein 212
Atp5k	0.483351	0.00412294	0.0392803	up	ENSMUSG00000050856	ATP synthase, H+ transporting, mitochondrial F1F0 complex, subunit E
Nbeal1	-0.784277	0.00413905	0.0394018	down	ENSMUSG00000073664	neurobeachin like 1
Mfsd11	0.912621	0.00414538	0.0394299	up	ENSMUSG00000020818	major facilitator superfamily domain containing 11
Reps2	1.31145	0.00415254	0.039466	up	ENSMUSG00000040855	RALBP1 associated Eps domain containing protein 2
P2ry1	1.32691	0.00416315	0.0395347	up	ENSMUSG00000027765	purinergic receptor P2Y, G-protein coupled 1
Plcb2	1.39332	0.00416846	0.0395531	up	ENSMUSG00000040061	phospholipase C, beta 2
Btbd7	-0.717215	0.00417725	0.0396044	down	ENSMUSG00000041702	BTB (POZ) domain containing 7
Ebi3	1.39162	0.00418743	0.0396235	up	ENSMUSG00000003206	Epstein-Barr virus induced gene 3
Phpt1	0.731853	0.00418786	0.0396235	up	ENSMUSG00000036504	phosphohistidine phosphatase 1
Ptpla	0.991352	0.00418942	0.0396235	up	ENSMUSG00000063275	3-hydroxyacyl-CoA dehydratase 1
Nupr1	0.977557	0.00420011	0.0396669	up	ENSMUSG00000030717	nuclear protein transcription regulator 1
Traf7	-0.384854	0.00420079	0.0396669	down	ENSMUSG00000052752	TNF receptor-associated factor 7
Myoc	1.46193	0.00420873	0.0397099	up	ENSMUSG00000026697	myocilin
Kcnk1	1.41839	0.00422915	0.0398384	up	ENSMUSG00000033998	potassium channel, subfamily K, member 1
Sec61g	0.727966	0.00422747	0.0398384	up	ENSMUSG00000078974	SEC61, gamma subunit
Gfod2	-0.674529	0.00423831	0.0398842	down	ENSMUSG00000013150	glucose-fructose oxidoreductase domain containing 2
Osr2	1.4196	0.00424082	0.0398842	up	ENSMUSG00000022330	odd-skipped related 2
Myeov2	0.670147	0.00424892	0.0399282	up	ENSMUSG00000073616	myeloma overexpressed 2
Adcy3	1.18823	0.00426278	0.0399943	up	ENSMUSG00000020654	adenylate cyclase 3
Cobll1	-0.838901	0.00425944	0.0399943	down	ENSMUSG00000034903	Cobl-like 1
Klf2	-0.816874	0.00429543	0.0402361	down	ENSMUSG00000055148	Kruppel-like factor 2 (lung)
Ptplb	0.752814	0.00429199	0.0402361	up	ENSMUSG00000035376	3-hydroxyacyl-CoA dehydratase 2
Phactr4	-0.499728	0.00430393	0.0402836	down	ENSMUSG00000066043	phosphatase and actin regulator 4
Spint2	-0.82481	0.00431705	0.0403741	down	ENSMUSG00000074227	serine protease inhibitor, Kunitz type 2
Fth1	0.964858	0.00433367	0.0404971	up	ENSMUSG00000024661	ferritin heavy chain 1
Syn2	-0.755226	0.00434157	0.0405386	down	ENSMUSG00000009394	synapsin II
Mrpl12	0.469614	0.0043688	0.0407604	up	ENSMUSG00000039640	mitochondrial ribosomal protein L12
Trove2	-0.566978	0.00437555	0.0407909	down	ENSMUSG00000018199	TROVE domain family, member 2
Tmem255b	-0.812457	0.00438216	0.04082	down	ENSMUSG00000038457	transmembrane protein 255B
Tjp2	-0.640339	0.00438677	0.0408304	down	ENSMUSG00000024812	tight junction protein 2
Leprel2	0.79502	0.00439065	0.0408341	up	ENSMUSG00000023191	prolyl 3-hydroxylase 3
Ccdc23	0.704981	0.00440057	0.0408939	up	ENSMUSG00000028643	coiled-coil domain containing 23
Eml6	-0.697396	0.00440857	0.0409357	down	ENSMUSG00000044072	echinoderm microtubule associated protein like 6
Twist1	1.41169	0.00441381	0.0409519	up	ENSMUSG00000035799	twist basic helix-loop-helix transcription factor 1
Sox13	-0.879009	0.0044343	0.0411094	down	ENSMUSG00000070643	SRY (sex determining region Y)-box 13
Col7a1	1.35732	0.00444693	0.0411614	up	ENSMUSG00000025650	collagen, type VII, alpha 1
Gys1	0.560433	0.00444501	0.0411614	up	ENSMUSG00000003865	glycogen synthase 1, muscle
Eng	-0.851958	0.00446007	0.0412504	down	ENSMUSG00000026814	endoglin
Hs3st1	-0.996837	0.00447246	0.0413323	down	ENSMUSG00000051022	heparan sulfate (glucosamine) 3-O-sulfotransferase 1
Rusc2	-0.618909	0.00448655	0.0414298	down	ENSMUSG00000035969	RUN and SH3 domain containing 2
Arhgap26	-0.81839	0.00449187	0.0414462	down	ENSMUSG00000036452	Rho GTPase activating protein 26
2810428I15Rik	0.594446	0.00450541	0.0415384	up	ENSMUSG00000058833	RIKEN cDNA 2810428I15 gene
Cdc42ep1	-0.620095	0.00451609	0.0416041	down	ENSMUSG00000049521	CDC42 effector protein (Rho GTPase binding) 1
Tmem126a	0.685154	0.0045253	0.0416562	up	ENSMUSG00000030615	transmembrane protein 126A
Lnp	0.613928	0.00452932	0.0416605	up	ENSMUSG00000009207	limb and neural patterns
Atp6v1g1	0.545204	0.00454326	0.0417559	up	ENSMUSG00000039105	ATPase, H+ transporting, lysosomal V1 subunit G1
Ak1	1.08892	0.00455062	0.0417893	up	ENSMUSG00000026817	adenylate kinase 1
Exoc3l	-0.88762	0.00455403	0.0417893	down	ENSMUSG00000043251	exocyst complex component 3-like
Enpp2	-1.02306	0.00458749	0.0420634	down	ENSMUSG00000022425	ectonucleotide pyrophosphatase/phosphodiesterase 2
Fam50a	0.517875	0.00459342	0.0420848	up	ENSMUSG00000001962	family with sequence similarity 50, member A
Pald1	-0.588531	0.00460077	0.0421191	down	ENSMUSG00000020092	phosphatase domain containing, paladin 1
Pld1	-0.660666	0.00461877	0.0422509	down	ENSMUSG00000027695	phospholipase D1
Gtf3c1	-0.399267	0.00464554	0.0424295	down	ENSMUSG00000032777	general transcription factor III C 1
Neil3	-0.720589	0.00464526	0.0424295	down	ENSMUSG00000039396	nei like 3 (E. coli)
Cachd1	-0.691493	0.00466976	0.0425233	down	ENSMUSG00000028532	cache domain containing 1
Mphosph8	-0.477594	0.00467034	0.0425233	down	ENSMUSG00000079184	M-phase phosphoprotein 8
Tns1	-0.741165	0.0046699	0.0425233	down	ENSMUSG00000055322	tensin 1
Xiap	-0.488114	0.00466029	0.0425233	down	ENSMUSG00000025860	X-linked inhibitor of apoptosis
Epdr1	1.32914	0.00468334	0.0426086	up	ENSMUSG00000002808	ependymin related protein 1 (zebrafish)
Stard4	-0.802278	0.00468843	0.0426217	down	ENSMUSG00000024378	StAR-related lipid transfer (START) domain containing 4
Gm15800	-0.614093	0.00469902	0.0426849	down	ENSMUSG00000042744	predicted gene 15800
Car5b	-0.711664	0.00471691	0.0428142	down	ENSMUSG00000031373	carbonic anhydrase 5b, mitochondrial
Apoc2	1.36329	0.00473446	0.0428698	up	ENSMUSG00000002992	apolipoprotein C-II
Jazf1	-0.651335	0.00473197	0.0428698	down	ENSMUSG00000063568	JAZF zinc finger 1
Kctd17	-0.453666	0.00473543	0.0428698	down	ENSMUSG00000033287	potassium channel tetramerisation domain containing 17
Pdk3	0.560511	0.00473768	0.0428698	up	ENSMUSG00000035232	pyruvate dehydrogenase kinase, isoenzyme 3
Dennd2a	0.972026	0.00474901	0.0429322	up	ENSMUSG00000038456	DENN/MADD domain containing 2A
Hspa12b	-0.952106	0.00475191	0.0429322	down	ENSMUSG00000074793	heat shock protein 12B
Slco4a1	-1.0461	0.00476859	0.0430496	down	ENSMUSG00000038963	solute carrier organic anion transporter family, member 4a1
Dgkh	-0.927917	0.00478088	0.0430846	down	ENSMUSG00000034731	diacylglycerol kinase, eta
Lsmd1	0.621419	0.00477856	0.0430846	up	ENSMUSG00000059278	N(alpha)-acetyltransferase 38, NatC auxiliary subunit
Matk	1.44456	0.0047835	0.0430846	up	ENSMUSG00000004933	megakaryocyte-associated tyrosine kinase
Dnajb14	0.721048	0.00478997	0.0431098	up	ENSMUSG00000074212	DnaJ (Hsp40) homolog, subfamily B, member 14
Plekhh3	-0.569871	0.00480094	0.0431752	down	ENSMUSG00000035172	pleckstrin homology domain containing, family H (with MyTH4 domain) member 3
Prkg2	1.32133	0.00481565	0.0432743	up	ENSMUSG00000029334	protein kinase, cGMP-dependent, type II
Abracl	0.790038	0.0048259	0.0432816	up	ENSMUSG00000078453	ABRA C-terminal like
Gnaq	-0.466497	0.00482133	0.0432816	down	ENSMUSG00000024639	guanine nucleotide binding protein, alpha q polypeptide
Slc13a3	1.42302	0.00482755	0.0432816	up	ENSMUSG00000018459	solute carrier family 13 (sodium-dependent dicarboxylate transporter), member 3
5830418K08Rik	-0.53357	0.00484402	0.043396	down	ENSMUSG00000046111	Centrosomal protein 295
Ccser1	-1.12373	0.00484838	0.0434019	down	ENSMUSG00000039578	coiled-coil serine rich 1
Abhd12	1.16556	0.00487266	0.0435606	up	ENSMUSG00000032046	abhydrolase domain containing 12
Gbp6	-1.03331	0.00487355	0.0435606	down	ENSMUSG00000079362	guanylate binding protein 6
Dennd2c	-0.700289	0.00491794	0.0438904	down	ENSMUSG00000007379	DENN/MADD domain containing 2C
Snx8	1.12286	0.0049164	0.0438904	up	ENSMUSG00000029560	sorting nexin 8
Tlr3	-0.740138	0.00493128	0.0439759	down	ENSMUSG00000031639	toll-like receptor 3
Mll5	-0.442365	0.00496899	0.0442784	down	-	-
Cd80	1.39305	0.00498544	0.0443788	up	ENSMUSG00000075122	CD80 antigen
Ptprv	1.17277	0.00498783	0.0443788	up	ENSMUSG00000097993	protein tyrosine phosphatase, receptor type, V
Ephb4	-0.758511	0.00500575	0.0445045	down	ENSMUSG00000029710	Eph receptor B4
Cers4	-0.748257	0.00501556	0.0445248	down	ENSMUSG00000008206	ceramide synthase 4
Treml2	1.42359	0.00501565	0.0445248	up	ENSMUSG00000071068	triggering receptor expressed on myeloid cells-like 2
Mapk11	-0.584431	0.00501972	0.0445272	down	ENSMUSG00000053137	mitogen-activated protein kinase 11
Cndp2	1.06603	0.0050519	0.0447448	up	ENSMUSG00000024644	CNDP dipeptidase 2 (metallopeptidase M20 family)
Ppp1r14b	1.10578	0.00505053	0.0447448	up	ENSMUSG00000056612	protein phosphatase 1, regulatory (inhibitor) subunit 14B
Ankrd33b	-0.8271	0.0050824	0.0448214	down	ENSMUSG00000022237	ankyrin repeat domain 33B
Msr1	1.20424	0.00507548	0.0448214	up	ENSMUSG00000025044	macrophage scavenger receptor 1
Pan2	-0.541378	0.00507264	0.0448214	down	ENSMUSG00000005682	PAN2 polyA specific ribonuclease subunit homolog (S. cerevisiae)
Penk	1.38556	0.00508351	0.0448214	up	ENSMUSG00000045573	preproenkephalin
Prx	-0.616832	0.00507774	0.0448214	down	ENSMUSG00000053198	periaxin
Sema3b	1.34798	0.00507734	0.0448214	up	ENSMUSG00000057969	sema domain, immunoglobulin domain (Ig), short basic domain, secreted, (semaphorin) 3B
Jag2	-1.02778	0.00508975	0.0448426	down	ENSMUSG00000002799	jagged 2
Phldb1	-0.530746	0.00510644	0.0449559	down	ENSMUSG00000048537	pleckstrin homology-like domain, family B, member 1
Gmfg	1.03714	0.00511209	0.0449718	up	ENSMUSG00000060791	glia maturation factor, gamma
Igfbp7	-0.681913	0.00512188	0.0449998	down	ENSMUSG00000036256	insulin-like growth factor binding protein 7
Wdr37	-0.483899	0.00512295	0.0449998	down	ENSMUSG00000021147	WD repeat domain 37
Tanc1	-0.75226	0.00513329	0.0450568	down	ENSMUSG00000035168	tetratricopeptide repeat, ankyrin repeat and coiled-coil containing 1
Galnt15	-0.899501	0.00513923	0.045075	down	ENSMUSG00000021903	UDP-N-acetyl-alpha-D-galactosamine:polypeptide N-acetylgalactosaminyltransferase 15
Agpat2	0.876042	0.00514348	0.0450786	up	ENSMUSG00000026922	1-acylglycerol-3-phosphate O-acyltransferase 2 (lysophosphatidic acid acyltransferase, beta)
Slc35a2	0.48322	0.00515237	0.0451227	up	ENSMUSG00000031156	solute carrier family 35 (UDP-galactose transporter), member A2
Tbl2	0.595404	0.00515925	0.0451492	up	ENSMUSG00000005374	transducin (beta)-like 2
Plekha7	-0.971061	0.00517287	0.0452346	down	ENSMUSG00000045659	pleckstrin homology domain containing, family A member 7
Vprbp	-0.549748	0.00520918	0.0455181	down	ENSMUSG00000040325	Vpr (HIV-1) binding protein
Phf20l1	-0.574934	0.00522005	0.0455791	down	ENSMUSG00000072501	PHD finger protein 20-like 1
Ptpn4	-0.894361	0.00522541	0.0455919	down	ENSMUSG00000026384	protein tyrosine phosphatase, non-receptor type 4
Adc	1.34694	0.00523179	0.0456135	up	ENSMUSG00000028789	antizyme inhibitor 2
Vwa3a	-0.817579	0.00528308	0.0460265	down	ENSMUSG00000030889	von Willebrand factor A domain containing 3A
Chpt1	0.524219	0.00530465	0.0461564	up	ENSMUSG00000060002	choline phosphotransferase 1
Serf1	1.27042	0.00530587	0.0461564	up	ENSMUSG00000021643	small EDRK-rich factor 1
4930422G04Rik	-0.744843	0.00531267	0.0461812	down	ENSMUSG00000051278	Zinc finger, GRF-type containing 1
Ppap2b	-0.750662	0.00531775	0.0461911	down	ENSMUSG00000028517	phosphatidic acid phosphatase type 2B
Asnsd1	0.449071	0.00534938	0.0462941	up	ENSMUSG00000026095	asparagine synthetase domain containing 1
Nt5c2	0.598851	0.00533785	0.0462941	up	ENSMUSG00000025041	5'-nucleotidase, cytosolic II
Pebp1	0.590949	0.00534457	0.0462941	up	ENSMUSG00000032959	phosphatidylethanolamine binding protein 1
Pigs	0.659784	0.0053433	0.0462941	up	ENSMUSG00000041958	phosphatidylinositol glycan anchor biosynthesis, class S
Tro	1.3586	0.00534906	0.0462941	up	ENSMUSG00000025272	trophinin
Fnbp1l	-0.567482	0.00536292	0.046377	down	ENSMUSG00000039735	formin binding protein 1-like
Mrs2	-0.604591	0.00537871	0.0464792	down	ENSMUSG00000021339	MRS2 magnesium homeostasis factor homolog (S. cerevisiae)
Fnbp4	-0.425011	0.00539089	0.0465306	down	ENSMUSG00000008200	formin binding protein 4
Slc19a1	1.20013	0.0053926	0.0465306	up	ENSMUSG00000001436	solute carrier family 19 (folate transporter), member 1
Lace1	-0.693751	0.00541442	0.0466845	down	ENSMUSG00000038302	lactation elevated 1
Sned1	-0.758288	0.0054307	0.0467903	down	ENSMUSG00000047793	sushi, nidogen and EGF-like domains 1
Nck2	-0.532282	0.00543936	0.0468305	down	ENSMUSG00000066877	non-catalytic region of tyrosine kinase adaptor protein 2
Phf12	-0.353447	0.00545132	0.046899	down	ENSMUSG00000037791	PHD finger protein 12
Atp11c	-0.589526	0.00546431	0.0469762	down	ENSMUSG00000062949	ATPase, class VI, type 11C
Slc26a10	-1.05108	0.00547288	0.0470153	down	ENSMUSG00000040441	solute carrier family 26, member 10
Rdx	-0.5006	0.00552571	0.047365	down	ENSMUSG00000032050	radixin
S1pr4	-0.951608	0.00552468	0.047365	down	ENSMUSG00000044199	sphingosine-1-phosphate receptor 4
Trmt112	0.490041	0.00552237	0.047365	up	ENSMUSG00000038812	tRNA methyltransferase 11-2
Isoc1	0.513428	0.00553335	0.0473958	up	ENSMUSG00000024601	isochorismatase domain containing 1
Elk4	-0.650371	0.00555127	0.0474798	down	ENSMUSG00000026436	ELK4, member of ETS oncogene family
Podxl	-0.933963	0.00555064	0.0474798	down	ENSMUSG00000025608	podocalyxin-like
Nod1	-0.676244	0.00559155	0.0477894	down	ENSMUSG00000038058	nucleotide-binding oligomerization domain containing 1
Pik3r2	0.838993	0.00561931	0.0479916	up	ENSMUSG00000031834	phosphatidylinositol 3-kinase, regulatory subunit, polypeptide 2 (p85 beta)
Gmppb	0.599769	0.00562564	0.0480106	up	ENSMUSG00000070284	GDP-mannose pyrophosphorylase B
Hoxd9	-0.771257	0.00564129	0.0480742	down	ENSMUSG00000043342	homeobox D9
Paox	1.12067	0.00564039	0.0480742	up	ENSMUSG00000025464	polyamine oxidase (exo-N4-amino)
Dcakd	0.79506	0.00564851	0.0481006	up	ENSMUSG00000020935	dephospho-CoA kinase domain containing
Fam171a2	-0.522458	0.00565687	0.0481019	down	ENSMUSG00000034685	family with sequence similarity 171, member A2
Kif20b	-0.58442	0.00565632	0.0481019	down	ENSMUSG00000024795	kinesin family member 20B
Prph	1.21582	0.0057085	0.0485057	up	ENSMUSG00000023484	peripherin
Emp3	0.755092	0.00571832	0.0485175	up	ENSMUSG00000040212	epithelial membrane protein 3
Kntc1	-0.544014	0.00572232	0.0485175	down	ENSMUSG00000029414	kinetochore associated 1
Zzef1	-0.612098	0.00571798	0.0485175	down	ENSMUSG00000055670	zinc finger, ZZ-type with EF hand domain 1
Atpif1	0.413243	0.00573348	0.048577	up	ENSMUSG00000054428	ATPase inhibitory factor 1
Rph3al	-1.18969	0.0057392	0.0485903	down	ENSMUSG00000020847	rabphilin 3A-like (without C2 domains)
Fam65a	-0.68492	0.00574516	0.0486056	down	ENSMUSG00000038604	family with sequence similarity 65, member A
Rbm27	-0.408426	0.00577441	0.0487825	down	ENSMUSG00000024491	RNA binding motif protein 27
Tuba4a	1.03225	0.00577204	0.0487825	up	ENSMUSG00000026202	tubulin, alpha 4A
Lphn3	1.3775	0.00581306	0.0490736	up	ENSMUSG00000037605	Adhesion G protein-coupled receptor L3
9130206I24Rik	-0.775716	0.00582954	0.0491773	down	ENSMUSG00000085399	Forkhead box D2, opposite strand
Heph	-0.662157	0.00584328	0.0492577	down	ENSMUSG00000031209	hephaestin
AI662270	1.05374	0.00586241	0.0493331	up	ENSMUSG00000087107	expressed sequence AI662270
Cbfa2t3	-0.741581	0.00586486	0.0493331	down	ENSMUSG00000006362	core-binding factor, runt domain, alpha subunit 2, translocated to, 3 (human)
Vwa1	-0.732714	0.005861	0.0493331	down	ENSMUSG00000042116	von Willebrand factor A domain containing 1
Casp7	-0.642409	0.00588427	0.0494608	down	ENSMUSG00000025076	caspase 7
D14Abb1e	-0.401145	0.00590913	0.049633	down	ENSMUSG00000040651	Family with sequence similarity 208, member A
Kcnq1	-0.821693	0.00591323	0.049633	down	ENSMUSG00000009545	potassium voltage-gated channel, subfamily Q, member 1
Acpl2	1.36195	0.00593191	0.0497541	up	ENSMUSG00000043587	2-phosphoxylose phosphatase 1
Nin	-0.441592	0.00593638	0.049756	down	ENSMUSG00000021068	ninein
Il21r	1.28225	0.00594492	0.049784	up	ENSMUSG00000030745	interleukin 21 receptor
Plcd1	-0.496278	0.00594823	0.049784	down	ENSMUSG00000010660	phospholipase C, delta 1
